# Supplementary material for: Electrocatalytic on-site oxygenation for transplanted cell-based-therapies
Source: Nat Commun. 2023 Nov 9;14:7019. doi: 10.1038/s41467-023-42697-2 (PMC10636048; doi:10.1038/s41467-023-42697-2)
Supplement: Supplementary file 4 — Source data [file 41467_2023_42697_MOESM4_ESM.xlsx]

## Sheet: Figure 2a
Potential	SIROF	SD	Potential	Pt	SD
V vs. RHE	µA		V vs. RHE	µA
1.11186	-2.13553	0.18823	1.0114	-0.01728	0.02078
1.11687	-1.77091	0.14283	1.02107	-0.00252	0.0128
1.12187	-1.49903	0.11443	1.03074	0.00514	0.0082
1.12694	-1.27514	0.09218	1.04041	0.00897	0.00678
1.13201	-1.08144	0.07385	1.05008	0.01264	0.00564
1.13698	-0.91245	0.05934	1.05975	0.01586	0.00514
1.14196	-0.76096	0.05039	1.06942	0.01844	0.00488
1.14694	-0.62496	0.04203	1.07909	0.02089	0.00546
1.15191	-0.50276	0.03074	1.08876	0.02418	0.00602
1.1569	-0.39072	0.0284	1.09843	0.0267	0.00786
1.16188	-0.26363	0.02933	1.1081	0.03006	0.00921
1.16681	-0.17165	0.03141	1.11777	0.03301	0.01104
1.1717	-0.08648	0.03455	1.12744	0.03716	0.0126
1.17687	-0.0066	0.03845	1.13711	0.04033	0.01491
1.18185	0.06744	0.04262	1.14678	0.04381	0.01656
1.18683	0.13624	0.04669	1.15645	0.04713	0.0184
1.19185	0.19958	0.05035	1.16612	0.05004	0.01931
1.19683	0.25914	0.05373	1.17579	0.05275	0.02065
1.2018	0.31639	0.0573	1.18546	0.05573	0.02172
1.20677	0.36889	0.06074	1.19513	0.05922	0.02348
1.21175	0.4164	0.06419	1.2048	0.0619	0.0243
1.2167	0.46326	0.06674	1.21447	0.06493	0.0253
1.22178	0.50669	0.06993	1.22414	0.06839	0.02656
1.2267	0.54705	0.07292	1.23381	0.07167	0.02753
1.2317	0.57602	0.07547	1.24348	0.0757	0.02821
1.23671	0.60747	0.07788	1.25316	0.07907	0.02911
1.2417	0.64114	0.08038	1.26283	0.08231	0.02981
1.2467	0.67237	0.08242	1.27249	0.08668	0.03123
1.25161	0.70308	0.08461	1.28217	0.09051	0.03221
1.25662	0.73163	0.08716	1.29184	0.09461	0.03292
1.26167	0.76028	0.08864	1.30151	0.09921	0.03391
1.26666	0.78555	0.08933	1.31118	0.10402	0.03457
1.27164	0.80995	0.08974	1.32085	0.10888	0.03538
1.27666	0.83282	0.09009	1.33052	0.11424	0.03615
1.28166	0.85728	0.09027	1.34019	0.12053	0.03664
1.28665	0.87832	0.0911	1.34986	0.12721	0.03762
1.2916	0.89847	0.09209	1.35953	0.13448	0.03801
1.29646	0.91775	0.09322	1.3692	0.14262	0.0385
1.30165	0.93606	0.09381	1.37887	0.15143	0.0391
1.30663	0.95364	0.09468	1.38854	0.16144	0.03938
1.31162	0.97087	0.09613	1.39821	0.16882	0.03571
1.31661	0.98487	0.09658	1.40788	0.18403	0.03844
1.32163	1.00092	0.09744	1.41755	0.19868	0.03867
1.32662	1.01485	0.09803	1.42722	0.21443	0.03834
1.33158	1.02955	0.09924	1.43689	0.23177	0.03719
1.33657	1.0436	0.10013	1.44656	0.25091	0.03533
1.34161	1.05567	0.10065	1.45623	0.27295	0.0332
1.34661	1.06651	0.10117	1.4659	0.29657	0.03003
1.35159	1.08104	0.10214	1.47557	0.32566	0.02696
1.35658	1.0909	0.10296	1.48524	0.35536	0.02024
1.36158	1.10314	0.10354	1.49491	0.38932	0.0146
1.36657	1.11327	0.10391	1.50458	0.42711	0.00733
1.37156	1.12419	0.10578	1.51425	0.46971	0.00049
1.37643	1.1358	0.10694	1.52392	0.51516	0.00952
1.38158	1.14547	0.10802	1.53359	0.56377	0.01909
1.38658	1.15554	0.10855	1.54327	0.61644	0.0291
1.39156	1.16767	0.10916	1.55294	0.67254	0.03861
1.39657	1.17676	0.10967	1.56261	0.73183	0.04868
1.40157	1.18877	0.11068	1.57228	0.7939	0.05825
1.40656	1.2003	0.11173	1.58195	0.85843	0.06776
1.41153	1.21093	0.11252	1.59162	0.92537	0.07695
1.41651	1.22453	0.11286	1.60129	0.99362	0.0857
1.4214	1.23761	0.11403	1.61096	1.06586	0.09571
1.42655	1.25072	0.11501	1.62063	1.13728	0.10347
1.43144	1.26534	0.11609	1.6303	1.21154	0.11145
1.43645	1.28167	0.11721	1.63997	1.28712	0.11988
1.44145	1.29849	0.11868	1.64964	1.36456	0.12797
1.44646	1.31708	0.12034	1.65931	1.44429	0.13595
1.45145	1.3405	0.12196	1.66898	1.52621	0.14372
1.4564	1.3627	0.12367	1.67865	1.61175	0.15116
1.46134	1.39084	0.12567	1.68832	1.70187	0.15816
1.46642	1.42268	0.12796	1.69799	1.79823	0.16396
1.4714	1.45918	0.13126	1.70766	1.90443	0.16975
1.47639	1.50253	0.13419	1.71733	2.02015	0.17347
1.48165	1.55033	0.13757	1.727	2.15009	0.17522
1.48666	1.60806	0.14216	1.73667	2.30124	0.175
1.49162	1.67712	0.14674	1.74634	2.47536	0.1715
1.49645	1.75417	0.1522	1.75601	2.68121	0.16385
1.50165	1.84497	0.15894	1.76568	2.92249	0.15313
1.50666	1.94853	0.16673	1.77535	3.20293	0.14263
1.51163	2.06874	0.17631	1.78502	3.51464	0.13672
1.51664	2.20276	0.18627	1.79469	3.84583	0.13891
1.52166	2.35431	0.19796	1.80436	4.17527	0.1481
1.52664	2.52049	0.21157	1.81403	4.48961	0.16275
1.5316	2.70517	0.22632
1.53654	2.90585	0.24237
1.54163	3.12118	0.26058
1.54662	3.34904	0.28011
1.55161	3.58727	0.30153
1.55661	3.83323	0.32417
1.56159	4.08665	0.34858
1.56658	4.34143	0.37396
1.57155	4.59475	0.39988
1.57643	4.84711	0.42673
1.58151	5.08969	0.45381
1.58658	5.32559	0.47977
1.59156	5.5924	0.50439
1.59655	5.78981	0.52806
1.60156	5.98101	0.54876
1.60653	6.15854	0.56618
1.6115	6.32146	0.58022
1.61643	6.46917	0.60313
1.62147	6.60601	0.60557
1.62647	6.73019	0.61214
1.63146	6.84823	0.60811
1.63638	6.96034	0.5992
1.64138	7.07272	0.58877
1.64637	7.18424	0.56418
1.65136	7.3057	0.54662
1.65635	7.43812	0.53526
1.66122	7.58718	0.52262
1.66659	7.76055	0.51138
1.67158	7.95971	0.50045
1.67658	8.18725	0.49106
1.68159	8.45522	0.48412
1.68659	8.76182	0.47869
1.69158	9.11456	0.47617
1.69657	9.52024	0.47785
1.70152	9.97793	0.48396
1.70661	10.4986	0.4976
1.71159	11.0877	0.51712
1.71658	11.7459	0.54439
1.72158	12.4795	0.57922
1.72659	13.2934	0.62259
1.73156	14.1928	0.67264
1.73645	15.183	0.73111
1.74158	16.2585	0.79726
1.74658	17.4302	0.87319
1.75155	18.6933	0.95597
1.75657	20.0604	1.04672
1.76158	21.5404	1.14676
1.76655	23.1297	1.25583
1.77154	24.8382	1.37219
1.77651	26.669	1.49804
1.78147	28.6248	1.6329
1.78655	30.7049	1.77976
1.79155	32.924	1.9441
1.79654	35.2607	2.12341
1.80154	37.7357	2.31788
1.80655	40.3353	2.52745
1.81152	43.0667	2.75366

## Sheet: Figure 2b
Time	Overpotential at onset	SD
Day	mV
0	399	10.6905
1	390.429	4.40315
2	378.375	8.07678
3	394	5.34522
4	396.857	3.64216
5	396.857	3.64216
6	397.571	3.49927
7	398.167	5.33594
8	395.667	6.87184
9	398.167	3.43592
10	401	2.44949
11	400	3.74166
12	401	4
13	397	5.09902
14	398	7.34847

## Sheet: Figure 2c
Potential	Oxygen concentration	SD	Potential	pH	SD	Peroxide concentration	SD	Chlorine concentration	SD
V	mg/L		V			µM		µM
1.5	0.747895	0.223602	1.6	7.3875	0.00829	4.90636e-05	1.10851e-05	0	0
1.55	2.09965	0.27526	1.7	7.3575	0.01479	7.25209e-05	2.24313e-05	0	0
1.6	4.29439	0.209939	1.8	7.37	0.01581	0.000114653	2.36667e-05	0	0
1.65	6.65912	0.668045	1.9	7.36667	0.017	0.000161862	4.28543e-05	0	0
1.7	9.11667	1.02511	2	7.37333	0.01247	0.06435	0.02114	14.1044	0.80556
1.75	11.7583	1.12712	2.1	7.365	0.015	0.08558	0.02666	28.2087	1.50192
1.8	17.8746	1.44948	2.2	7.3664	0.01147	0.15026	0.0216	141.044	6.16696
1.85	24.4342	1.72662
1.9	30.4654	1.44062

## Sheet: Figure 3c
Time	Viability	SD	Viability	SD
Day	%		%
	1 % with oxygenation		1 % without oxygenation
0	89.22	2.77	89.22	2.77
3	86.2404	2.0497	73.2229	6.7156
10	85.74	3.74	46.77	8.35
21	83.05	7.54	8.57	5.58

## Sheet: Figure 3d
Distance from the center	Viability	SD	Viability	SD
µm	%		%
	1 % with oxygenation		1 % without oxygenation
240	79.9431	11.0277	21.6667	7.94646
220	76.999	11.7218	13.3071	6.71067
200	86.1822	9.691	10.008	6.06459
180	90.8765	10.7609	8.1683	7.31919
160	88.7977	10.8894	3.35007	1.93732
140	87.0019	11.5128	2.98659	1.59905
120	84.371	14.1951	0.78426	0.37527
100	80.1048	20.3726	0.42315	0.37528
80	78.0076	13.179	0.68828	0.27412
60	75.3805	12.74	1.81614	0.64136
40	73.9015	14.6973	1.37796	1.02568
20	72.7185	14.8532	1.10714	1.0182
0	76.102	13.0568	0.81373	0.6781
-20	75.1369	14.7491	0.89599	0.77895
-40	78.2838	15.2359	0.64489	0.57935
-60	79.1618	16.6503	1.17398	0.37466
-80	84.4897	14.7093	8.02659	3.67649
-100	87.3726	15.7987	12.057	3.82658
-120	92.3733	11.2716	10.8287	6.78715
-140	95.0061	9.95481	13.9881	8.26053
-160	95.4172	13.53	8.12704	7.45242
-180	97.2763	8.15292	15.6574	9.5476
-200	94.1048	12.618	17.2598	5.60187
-220	87.7362	13.1446	22.3616	11.3147
-240	86.435	9.83515	21.2991	9.00308

## Sheet: Figure 3f
Time	Leptin concentration	SD	Leptin concentration	SD
Day	pg/mL		pg/mL
	1 % with oxygenation		1 % without oxygenation
0	0	0	0	0
1	63431.1	14040.7	63086.2	6927.6
3	66769.4	7406.94	56595.9	7497.61
6	61337.8	2772.17	21865.7	5553.94
9	59964.4	5429.71	18605	1299.04
12	60779.5	3830.81	18526.2	822.952
15	58693	2458.41	15109.7	4291.8
18	59137.7	3677.53	3637.89	1429.2
21	58857.8	2663.24	4046.83	1542.99

## Sheet: Figure 4b
Viability	Viability
%	%
Implantation with oxygenation	Implantation without oxygenation
72.2375	23.7289
74.661	24.8788
78.81	22.7095
76.67

## Sheet: Figure s1b
Distance from the center	Oxygen tension	Distance from the center	Oxygen tension	Distance from the center	Oxygen tension	Distance from the center	Oxygen tension	Distance from the center	Oxygen tension	Distance from the center	Oxygen tension
m	Normalized ,arb. units	m	Normalized ,arb. units	m	Normalized ,arb. units	m	Normalized ,arb. units	m	Normalized ,arb. units	m	Normalized ,arb. units
	0 µm		100 µm		200 µm		300 µm		400 µm		500 µm
-0.001	0.7341	-0.001	0.7175	-0.001	0.67562	-0.001	0.62532	-0.001	0.5755	-0.001	0.53033
-0.000950117	0.7404	-0.000984101	0.71781	-0.000983822	0.67581	-0.000983805	0.62545	-0.000983805	0.57559	-0.000983805	0.53041
-0.000905016	0.75745	-0.000969524	0.71913	-0.000967731	0.67653	-0.000967611	0.62579	-0.000967611	0.57577	-0.000967611	0.5305
-0.000869647	0.78086	-0.000968102	0.71923	-0.000967649	0.67653	-0.000951416	0.62639	-0.000951416	0.57612	-0.000951416	0.53073
-0.000841858	0.80977	-0.000966609	0.71944	-0.000967568	0.67654	-0.000935225	0.62719	-0.000935221	0.57656	-0.000935221	0.53098
-0.00082	0.85105	-0.000951834	0.72139	-0.000951482	0.67763	-0.000935222	0.62719	-0.000919027	0.57716	-0.000919027	0.53137
-0.000809644	0.877	-0.000939385	0.7238	-0.000935399	0.67922	-0.00093522	0.62719	-0.000902832	0.57784	-0.000902832	0.53177
-0.000800629	0.8892	-0.00093721	0.72426	-0.000935315	0.67923	-0.000919031	0.62823	-0.000886637	0.57868	-0.000886637	0.53231
-0.00079278	0.89558	-0.000934123	0.72504	-0.000935232	0.67924	-0.000902867	0.62944	-0.000870443	0.57956	-0.000870443	0.53284
-0.000785948	0.8977	-0.000922918	0.72761	-0.000919171	0.68117	-0.00090284	0.62944	-0.000854248	0.5806	-0.000854248	0.53351
-0.00078	0.89406	-0.000910874	0.73109	-0.000903082	0.68354	-0.000902814	0.62944	-0.000838053	0.58167	-0.000838053	0.53417
-0.000776	0.89044	-0.000908171	0.73186	-0.000903048	0.68354	-0.000886653	0.63087	-0.000821859	0.58288	-0.000821859	0.53496
-0.000772	0.89075	-0.000906966	0.73227	-0.000903013	0.68355	-0.000870533	0.63243	-0.000805664	0.5841	-0.000805664	0.53572
-0.000768	0.89348	-0.00089991	0.7347	-0.000886994	0.68621	-0.000870458	0.63244	-0.000805664	0.5841	-0.000789469	0.53661
-0.000764	0.8986	-0.000890908	0.73769	-0.000871222	0.68915	-0.000870382	0.63244	-0.000805664	0.5841	-0.000773275	0.53745
-0.00076	0.90771	-0.000889007	0.73834	-0.000871071	0.68917	-0.000854267	0.63419	-0.000789469	0.58544	-0.000773275	0.53745
-0.000752897	0.921	-0.000876326	0.74327	-0.00087092	0.6892	-0.000838184	0.63602	-0.000773276	0.58676	-0.000773275	0.53745
-0.000744524	0.92897	-0.00087234	0.7448	-0.000855309	0.69235	-0.000838065	0.63603	-0.000773275	0.58676	-0.00075708	0.53842
-0.000735476	0.93313	-0.000861414	0.74954	-0.000840018	0.6956	-0.000837946	0.63605	-0.000773273	0.58676	-0.000740885	0.53933
-0.000727103	0.93285	-0.000853347	0.75298	-0.000839982	0.69561	-0.000821863	0.63805	-0.00075708	0.58821	-0.000740885	0.53933
-0.00072	0.92648	-0.000847789	0.75554	-0.000839948	0.69562	-0.000805832	0.64006	-0.000740891	0.58959	-0.000740885	0.53933
-0.000716	0.92103	-0.000843814	0.75753	-0.000824678	0.69904	-0.000805681	0.64008	-0.000740886	0.58959	-0.000724691	0.54036
-0.000712	0.91968	-0.000833277	0.76226	-0.000811053	0.70212	-0.00080553	0.6401	-0.00074088	0.58959	-0.000708496	0.54131
-0.000708	0.92082	-0.000830314	0.76379	-0.000809274	0.70256	-0.000789502	0.64226	-0.000724695	0.5911	-0.000708496	0.54131
-0.000704	0.92442	-0.000818646	0.76926	-0.00080735	0.70303	-0.000773553	0.64438	-0.000708554	0.59252	-0.000708496	0.54131
-0.0007	0.93192	-0.000817744	0.76973	-0.000794601	0.70595	-0.000773332	0.64441	-0.000708512	0.59253	-0.000692302	0.54238
-0.000694052	0.94138	-0.000806492	0.77502	-0.000787274	0.70773	-0.000773109	0.64444	-0.000708469	0.59253	-0.000676119	0.54337
-0.00068722	0.94644	-0.000806337	0.7751	-0.000776057	0.71025	-0.000757173	0.64667	-0.000692341	0.59406	-0.000676109	0.54337
-0.000679371	0.94821	-0.000804881	0.77577	-0.000773292	0.71093	-0.000741477	0.6488	-0.000676396	0.59548	-0.000676098	0.54337
-0.000670356	0.9461	-0.000795142	0.78031	-0.000761165	0.71369	-0.000741014	0.64886	-0.000676179	0.5955	-0.000659921	0.54446
-0.00066	0.93409	-0.000794118	0.78074	-0.00075713	0.71467	-0.000740544	0.64893	-0.000675958	0.59552	-0.000643794	0.54546
-0.000652	0.92323	-0.000784502	0.78514	-0.000742731	0.71786	-0.000724863	0.65115	-0.000660025	0.59703	-0.000643731	0.54546
-0.000644	0.92006	-0.000781337	0.78645	-0.000738285	0.71891	-0.000709316	0.65324	-0.000644602	0.59839	-0.000643667	0.54546
-0.000636	0.92116	-0.000773396	0.78998	-0.000724748	0.72181	-0.000708707	0.65333	-0.000643887	0.59845	-0.000627549	0.54656
-0.000628	0.92647	-0.00076834	0.79199	-0.00072268	0.72226	-0.000708095	0.6534	-0.000643154	0.59851	-0.000611617	0.54754
-0.00062	0.93938	-0.000762086	0.79466	-0.000722043	0.72239	-0.000692594	0.65557	-0.000627775	0.59996	-0.000611367	0.54756
-0.000612	0.95229	-0.000753875	0.79779	-0.000706591	0.72565	-0.000676967	0.65762	-0.000612525	0.60127	-0.000611111	0.54757
-0.000604	0.95763	-0.000751067	0.79893	-0.000704576	0.72604	-0.000676388	0.6577	-0.00061157	0.60135	-0.0005952	0.54865
-0.000596	0.95881	-0.000743656	0.80161	-0.00069002	0.729	-0.000675813	0.65777	-0.000610622	0.60143	-0.000579583	0.5496
-0.000588	0.95582	-0.000739385	0.80319	-0.000685393	0.72985	-0.000660095	0.6599	-0.00059536	0.60283	-0.000579013	0.54964
-0.00058	0.94527	-0.000737525	0.8038	-0.000674274	0.73205	-0.000644538	0.66185	-0.000579938	0.60411	-0.000578418	0.54967
-0.000572	0.9347	-0.000728413	0.80694	-0.000665469	0.73362	-0.000643671	0.66197	-0.000579382	0.60416	-0.000562831	0.55071
-0.000564	0.93167	-0.000720206	0.80952	-0.000659206	0.73481	-0.000642902	0.66206	-0.00057882	0.6042	-0.000547977	0.55159
-0.000556	0.93279	-0.00071964	0.8097	-0.000645992	0.73709	-0.000627737	0.664	-0.000563466	0.60556	-0.00054651	0.55168
-0.000548	0.93805	-0.000719441	0.80977	-0.000644533	0.73735	-0.000619312	0.66504	-0.000549326	0.60668	-0.000544868	0.55178
-0.00054	0.95086	-0.000709131	0.81287	-0.000640265	0.73806	-0.000611161	0.666	-0.000547797	0.60681	-0.000529946	0.55274
-0.000532	0.96365	-0.00070836	0.8131	-0.000630013	0.73982	-0.000603132	0.667	-0.000546254	0.60693	-0.000512382	0.55376
-0.000524	0.96886	-0.00069916	0.81564	-0.00062611	0.74042	-0.00059001	0.66849	-0.000531682	0.60816	-0.000511538	0.55381
-0.000516	0.96989	-0.000697765	0.81603	-0.000614427	0.74236	-0.000587192	0.66882	-0.000519965	0.60905	-0.00051108	0.55384
-0.000508	0.96674	-0.000697638	0.81606	-0.0006009	0.74437	-0.00058461	0.6691	-0.000519021	0.60913	-0.00049108	0.55502
-0.0005	0.95599	-0.000688133	0.81855	-0.000599671	0.74456	-0.000571818	0.6706	-0.000510366	0.60979	-0.000489878	0.55509
-0.000492	0.94523	-0.000685368	0.81922	-0.000598352	0.74474	-0.000558801	0.67199	-0.000504929	0.61021	-0.000471614	0.55614
-0.000484	0.94202	-0.000679374	0.82069	-0.000587191	0.74644	-0.000555555	0.67235	-0.000504473	0.61024	-0.00046949	0.55626
-0.000476	0.94295	-0.000672178	0.82231	-0.000575854	0.748	-0.000553376	0.67257	-0.000488767	0.61146	-0.000451408	0.55727
-0.000468	0.94803	-0.000670294	0.82275	-0.000574303	0.74822	-0.000537607	0.67427	-0.000483488	0.61183	-0.000449361	0.55737
-0.00046	0.96064	-0.000667801	0.82328	-0.000572915	0.74841	-0.00053216	0.6748	-0.000472596	0.61265	-0.000431241	0.55835
-0.000452	0.97324	-0.000659565	0.82509	-0.000560217	0.75019	-0.000521705	0.6759	-0.000462003	0.61338	-0.000429129	0.55846
-0.000444	0.97825	-0.000655918	0.82585	-0.000547649	0.75178	-0.000511632	0.67686	-0.000456203	0.6138	-0.000411038	0.55939
-0.000436	0.97908	-0.000644666	0.82806	-0.000545528	0.75207	-0.000505942	0.67744	-0.000440226	0.61486	-0.000409032	0.55949
-0.000428	0.97573	-0.000642984	0.8284	-0.000543141	0.75236	-0.000491182	0.6788	-0.00043951	0.61491	-0.000390918	0.56039
-0.00042	0.96481	-0.000641184	0.82874	-0.000530053	0.75404	-0.000490171	0.6789	-0.000437202	0.61506	-0.000389182	0.56047
-0.000412	0.95387	-0.000628487	0.83117	-0.000519733	0.75526	-0.00048672	0.67921	-0.000422696	0.61605	-0.000370597	0.56135
-0.000404	0.95046	-0.000617988	0.833	-0.000515507	0.75575	-0.000474369	0.68036	-0.000417945	0.61633	-0.000369118	0.56141
-0.000396	0.9512	-0.000615657	0.83342	-0.00050624	0.75686	-0.000470728	0.68067	-0.000406241	0.6171	-0.000350363	0.56226
-0.000388	0.95608	-0.000613549	0.83377	-0.000497352	0.75783	-0.000457857	0.68182	-0.000396631	0.61767	-0.000349005	0.56232
-0.00038	0.96852	-0.000604621	0.83531	-0.000490962	0.75857	-0.000450415	0.68243	-0.000390059	0.61808	-0.000330052	0.56313
-0.000372	0.98093	-0.000598024	0.83638	-0.000477117	0.76002	-0.000441058	0.68323	-0.000376192	0.61887	-0.000328885	0.56318
-0.000364	0.98576	-0.000590557	0.83757	-0.000475764	0.76017	-0.000433025	0.68387	-0.000374473	0.61898	-0.000309769	0.56395
-0.000356	0.98641	-0.0005857	0.83834	-0.000472228	0.76052	-0.000426028	0.68442	-0.000371689	0.61913	-0.000308897	0.56398
-0.000348	0.98287	-0.00057561	0.83986	-0.00046001	0.76181	-0.000422278	0.68472	-0.000360732	0.61977	-0.00028977	0.56471
-0.00034	0.97178	-0.000574863	0.83998	-0.000455283	0.76226	-0.00041207	0.68551	-0.000349904	0.62034	-0.000289077	0.56474
-0.000332	0.96067	-0.000574547	0.84002	-0.000443687	0.76342	-0.000407703	0.68584	-0.000345668	0.62057	-0.000276846	0.56516
-0.000324	0.95709	-0.000562431	0.84184	-0.000433989	0.76431	-0.000394239	0.68684	-0.000334014	0.62119	-0.000269343	0.56544
-0.000316	0.95766	-0.000554523	0.84294	-0.000426711	0.765	-0.00038949	0.68717	-0.000328455	0.62145	-0.000268881	0.56545
-0.000308	0.96237	-0.000550597	0.84351	-0.000412779	0.76621	-0.000377737	0.68801	-0.000321862	0.6218	-0.00024979	0.56609
-0.0003	0.97462	-0.000548086	0.84386	-0.000409807	0.76648	-0.000370592	0.68849	-0.00031246	0.62223	-0.000248693	0.56613
-0.000292	0.98687	-0.000536018	0.84551	-0.000400998	0.76721	-0.000362107	0.68907	-0.000309703	0.62237	-0.000229714	0.5667
-0.000284	0.99154	-0.000535667	0.84556	-0.000393836	0.76784	-0.000352188	0.6897	-0.000306978	0.62249	-0.000228558	0.56674
-0.000276	0.99203	-0.000534823	0.84567	-0.000391409	0.76803	-0.00034666	0.69006	-0.000296277	0.62302	-0.000209208	0.56728
-0.000268	0.98834	-0.000525979	0.84686	-0.000378132	0.76913	-0.000338476	0.69054	-0.000286078	0.62344	-0.000209079	0.56728
-0.00026	0.97708	-0.000517501	0.84794	-0.000367098	0.76995	-0.000334706	0.69078	-0.000282223	0.62362	-0.000209072	0.56728
-0.000252	0.96579	-0.000515641	0.84818	-0.000360834	0.77045	-0.000324641	0.69136	-0.000278096	0.62378	-0.000190029	0.56778
-0.000244	0.96206	-0.000503959	0.84963	-0.000352944	0.771	-0.000321208	0.69157	-0.000267941	0.62424	-0.000189583	0.56779
-0.000236	0.96248	-0.000502435	0.84982	-0.000344259	0.77165	-0.000320317	0.69162	-0.000257763	0.62462	-0.000170922	0.56823
-0.000228	0.96704	-0.000490979	0.85121	-0.000336903	0.77213	-0.000304937	0.6925	-0.000253444	0.6248	-0.000169167	0.56827
-0.00022	0.97915	-0.000487294	0.85163	-0.000330173	0.77261	-0.000301891	0.69266	-0.000249406	0.62494	-0.000150916	0.56864
-0.000212	0.99124	-0.000478483	0.85267	-0.000324594	0.77296	-0.000290216	0.69331	-0.000238643	0.62538	-0.000149727	0.56867
-0.000204	0.99576	-0.00047109	0.85349	-0.000318551	0.77338	-0.000280843	0.69375	-0.00022592	0.62579	-0.000130767	0.56901
-0.000196	0.9961	-0.000465947	0.85408	-0.000307405	0.77406	-0.000277286	0.69394	-0.000223682	0.62588	-0.000130391	0.56901
-0.000188	0.99226	-0.000453086	0.85545	-0.000306279	0.77413	-0.000272624	0.69415	-0.000221772	0.62593	-0.00011049	0.56932
-0.00018	0.98085	-0.000452458	0.85552	-0.000302582	0.77435	-0.000265246	0.69453	-0.000208568	0.62641	-0.000110275	0.56933
-0.000172	0.96943	-0.000451959	0.85557	-0.000293399	0.77492	-0.000260213	0.69476	-0.000194693	0.6268	-9.07981e-05	0.56959
-0.000164	0.96555	-0.00043751	0.85707	-0.00029008	0.7751	-0.000253611	0.69507	-0.000193358	0.62684	-8.88994e-05	0.56961
-0.000156	0.96582	-0.000437082	0.85712	-0.000281334	0.77563	-0.000244279	0.69547	-0.000191615	0.62689	-7.07445e-05	0.5698
-0.000148	0.97023	-0.000435222	0.8573	-0.000268529	0.7763	-0.000241003	0.69561	-0.000178331	0.6273	-6.841e-05	0.56982
-0.00014	0.98221	-0.000425	0.85833	-0.000265649	0.77647	-0.00022886	0.69613	-0.000169028	0.62751	-5.03472e-05	0.56996
-0.000132	0.99416	-0.000422501	0.85856	-0.000263461	0.77658	-0.000223046	0.69634	-0.000165882	0.6276	-4.8766e-05	0.56997
-0.000124	0.99854	-0.000412885	0.8595	-0.00024949	0.77732	-0.000213925	0.69673	-0.000153318	0.6279	-3.06352e-05	0.57006
-0.000116	0.99874	-0.000406439	0.86008	-0.000242757	0.77762	-0.00020012	0.69718	-0.000151544	0.62795	-2.90656e-05	0.57007
-0.000108	0.99477	-0.000401055	0.86059	-0.000235057	0.77801	-0.000199616	0.69721	-0.000144946	0.62808	-1.04375e-05	0.57012
-0.0001	0.98321	-0.000392796	0.86132	-0.00022511	0.77844	-0.000198903	0.69723	-0.000137249	0.62827	-8.12416e-06	0.57012
-9.2e-05	0.97164	-0.000389623	0.8616	-0.000220283	0.77866	-0.000185278	0.69773	-0.000134468	0.62832	1.00666e-05	0.57012
-8.4e-05	0.96762	-0.000380579	0.8624	-0.000208703	0.77916	-0.00017519	0.69801	-0.000121855	0.62859	1.22113e-05	0.57012
-7.6e-05	0.96776	-0.000373272	0.86302	-0.000199359	0.77951	-0.000170884	0.69816	-0.000113545	0.62872	3.04185e-05	0.57006
-6.8e-05	0.97204	-0.000364338	0.86376	-0.000193105	0.77977	-0.000165198	0.69831	-0.00010588	0.62887	3.1806e-05	0.57006
-6e-05	0.98388	-0.000356921	0.86435	-0.000184902	0.78004	-0.000156448	0.69859	-9.25041e-05	0.62904	5.0252e-05	0.56996
-5.2e-05	0.99569	-0.000348938	0.86497	-0.000177853	0.78032	-0.000149499	0.69875	-8.96629e-05	0.62909	5.13532e-05	0.56995
-4.4e-05	0.99993	-0.000341697	0.86552	-0.000171459	0.78051	-0.000142122	0.69897	-7.95644e-05	0.6292	6.96011e-05	0.56981
-3.6e-05	1	-0.000333701	0.86611	-0.000163	0.78081	-0.00013261	0.69916	-7.32476e-05	0.62929	7.04196e-05	0.5698
-2.8e-05	0.99589	-0.000326483	0.86663	-0.000154505	0.78104	-0.00012599	0.69934	-7.13131e-05	0.6293	8.88463e-05	0.56961
-2e-05	0.98421	-0.000318218	0.86721	-0.000147435	0.78128	-0.000122045	0.69941	-5.81166e-05	0.62946	8.98621e-05	0.5696
-1.2e-05	0.97251	-0.00031033	0.86775	-0.000142643	0.7814	-0.000108818	0.6997	-5.1283e-05	0.6295	0.000108393	0.56936
-4e-06	0.96836	-0.000301337	0.86834	-0.000132327	0.78168	-0.00010179	0.69981	-4.43095e-05	0.62957	0.000110356	0.56933
4e-06	0.96836	-0.000294997	0.86876	-0.000125461	0.78185	-9.238e-05	0.69999	-3.25519e-05	0.62962	0.000128545	0.56905
1.2e-05	0.97251	-0.000285809	0.86932	-0.000117011	0.78206	-8.14859e-05	0.70013	-3.23226e-05	0.62962	0.000130397	0.56902
2e-05	0.98421	-0.000281744	0.86957	-0.000106745	0.78226	-7.69964e-05	0.7002	-2.07132e-05	0.6297	0.000149055	0.56868
2.8e-05	0.99589	-0.000273715	0.87004	-0.000103504	0.78233	-6.17489e-05	0.70036	-7.3659e-06	0.62969	0.000149851	0.56866
3.6e-05	1	-0.000271233	0.87018	-9.39908e-05	0.78252	-6.12717e-05	0.70036	-5.32136e-06	0.62969	0.000168907	0.56827
4.4e-05	0.99993	-0.000264021	0.8706	-8.67706e-05	0.78263	-5.88481e-05	0.70038	-3.79298e-07	0.62968	0.000170002	0.56825
5.2e-05	0.99569	-0.000258703	0.8709	-7.88751e-05	0.78278	-4.62882e-05	0.70052	1.04919e-05	0.6297	0.000188528	0.56782
6e-05	0.98387	-0.000247613	0.87147	-6.63163e-05	0.78293	-4.41603e-05	0.70054	1.44896e-05	0.62968	0.000190449	0.56777
6.8e-05	0.97205	-0.000244998	0.87161	-6.19214e-05	0.783	-3.14199e-05	0.70064	2.62536e-05	0.62967	0.000208225	0.56732
7.6e-05	0.96777	-0.000237443	0.87197	-4.53709e-05	0.78314	-2.62015e-05	0.70065	3.67326e-05	0.6296	0.000210854	0.56725
8.4e-05	0.96763	-0.000232999	0.87221	-4.5057e-05	0.78314	-1.81624e-05	0.7007	4.21598e-05	0.62958	0.000228126	0.56676
9.2e-05	0.97165	-0.000231388	0.87228	-4.49619e-05	0.78314	-8.33307e-06	0.7007	5.5387e-05	0.62945	0.000231122	0.56668
0.0001	0.98321	-0.000221559	0.87278	-2.91866e-05	0.7833	-3.64225e-06	0.70072	5.82129e-05	0.62943	0.000248206	0.56615
0.000108	0.99475	-0.000213848	0.87311	-2.11681e-05	0.78331	8.52315e-06	0.70069	5.94058e-05	0.62942	0.00025107	0.56606
0.000116	0.99873	-0.000210008	0.8733	-1.54601e-05	0.78334	9.93223e-06	0.70069	7.43041e-05	0.6293	0.00026816	0.56549
0.000124	0.99853	-0.000203089	0.87358	-4.15756e-06	0.78335	1.47639e-05	0.70066	8.21878e-05	0.62919	0.000270685	0.5654
0.000132	0.99415	-0.000198093	0.8738	-6.11147e-07	0.78337	2.48058e-05	0.70066	9.05174e-05	0.6291	0.000288063	0.56478
0.00014	0.9822	-0.00019406	0.87395	5.65565e-06	0.78334	2.82328e-05	0.70063	0.00010489	0.62886	0.000289993	0.56471
0.000148	0.97024	-0.000184898	0.87434	1.49059e-05	0.78335	4.01506e-05	0.70059	0.000106813	0.62883	0.000308245	0.56401
0.000156	0.96582	-0.000177795	0.87458	2.17469e-05	0.7833	4.88397e-05	0.7005	0.000111817	0.62873	0.000309815	0.56395
0.000164	0.96555	-0.000171967	0.8748	2.67626e-05	0.78329	5.58782e-05	0.70045	0.00012315	0.62855	0.000328539	0.56319
0.000172	0.96943	-0.000160678	0.87517	3.72552e-05	0.78322	7.08019e-05	0.70025	0.000127445	0.62846	0.000330431	0.56312
0.00018	0.98085	-0.000159156	0.87522	4.00235e-05	0.7832	7.17902e-05	0.70024	0.000140126	0.62823	0.00034874	0.56233
0.000188	0.99226	-0.000153503	0.87539	4.63407e-05	0.78313	7.42765e-05	0.7002	0.000150236	0.62799	0.000350272	0.56227
0.000196	0.9961	-0.000146544	0.87562	5.38421e-05	0.78308	8.77583e-05	0.70005	0.000157636	0.62783	0.000369005	0.56141
0.000204	0.99575	-0.000145234	0.87567	5.81574e-05	0.78303	9.32059e-05	0.69995	0.000174635	0.62736	0.000369503	0.56139
0.000212	0.99124	-0.000138638	0.87585	6.89689e-05	0.78292	0.000103829	0.69979	0.000175283	0.62734	0.000389007	0.56047
0.00022	0.97915	-0.00013326	0.87602	8.06483e-05	0.78273	0.000115667	0.69954	0.000176725	0.6273	0.000389791	0.56044
0.000228	0.96704	-0.000131903	0.87605	8.51551e-05	0.78267	0.000119941	0.69946	0.000192475	0.6269	0.000408482	0.55952
0.000236	0.96248	-0.000121038	0.87635	9.48391e-05	0.78247	0.000131543	0.69917	0.000200051	0.62665	0.00040984	0.55945
0.000244	0.96207	-0.000116666	0.87646	0.000101318	0.78237	0.000136134	0.69908	0.000209502	0.62638	0.000428328	0.55849
0.000252	0.9658	-0.000105797	0.8767	0.000104333	0.7823	0.000137791	0.69904	0.000224813	0.62584	0.000429704	0.55842
0.00026	0.97708	-0.000103287	0.87675	0.000117366	0.78205	0.000152432	0.69869	0.000227717	0.62575	0.000448542	0.55741
0.000268	0.98834	-9.68763e-05	0.87686	0.000127707	0.78178	0.000159355	0.69849	0.000245504	0.62509	0.000449718	0.55735
0.000276	0.99203	-9.07626e-05	0.87699	0.000133496	0.78165	0.000168805	0.69824	0.000246274	0.62506	0.000467494	0.55637
0.000284	0.99154	-8.85942e-05	0.87703	0.000147091	0.78125	0.000180397	0.69786	0.000246383	0.62505	0.000470296	0.55622
0.000292	0.98687	-7.79212e-05	0.87719	0.000149741	0.78118	0.00018479	0.69773	0.000263582	0.6244	0.000484767	0.55539
0.0003	0.97463	-7.51629e-05	0.87724	0.000150873	0.78115	0.000199683	0.6972	0.000266429	0.62428	0.000486423	0.55529
0.000308	0.96237	-7.44139e-05	0.87725	0.00016619	0.78071	0.000200254	0.69718	0.000280434	0.62371	0.000499574	0.55457
0.000316	0.95765	-6.2183e-05	0.87745	0.000174128	0.78043	0.00020042	0.69718	0.000286766	0.62343	0.000514804	0.55362
0.000324	0.95708	-5.60946e-05	0.87751	0.000183221	0.78013	0.000215841	0.69663	0.000296385	0.62301	0.000515594	0.55357
0.000332	0.96066	-4.86402e-05	0.87762	0.000197668	0.77956	0.000219549	0.69648	0.00030672	0.62252	0.000516417	0.55352
0.00034	0.97178	-3.72767e-05	0.87769	0.000200184	0.77947	0.000231557	0.69602	0.000312204	0.62227	0.00053116	0.55267
0.000348	0.98288	-3.49843e-05	0.87771	0.000204729	0.77928	0.000238793	0.69571	0.000327278	0.6215	0.000546827	0.55166
0.000356	0.98641	-3.2732e-05	0.87772	0.000214994	0.77889	0.000246776	0.69538	0.000328363	0.62145	0.000547122	0.55164
0.000364	0.98575	-2.20213e-05	0.87779	0.000220229	0.77865	0.00026328	0.69459	0.000332789	0.62121	0.000547422	0.55162
0.000372	0.98092	-1.81688e-05	0.87781	0.00022901	0.7783	0.000263708	0.69457	0.000344806	0.62061	0.000563172	0.55069
0.00038	0.96851	-7.09713e-06	0.87782	0.000242564	0.77762	0.000263885	0.69456	0.000347741	0.62046	0.000579021	0.54963
0.000388	0.95609	-4.16157e-06	0.87783	0.000243228	0.77759	0.000281358	0.69374	0.000361349	0.61973	0.000579256	0.54962
0.000396	0.9512	6.76415e-06	0.87782	0.000244481	0.77752	0.000284178	0.69359	0.000368131	0.61935	0.000579488	0.5496
0.000404	0.95046	7.4688e-06	0.87782	0.000256854	0.77695	0.000297057	0.69294	0.000377913	0.6188	0.00059534	0.54864
0.000412	0.95386	1.87566e-05	0.87781	0.00026625	0.77642	0.000302904	0.69262	0.000388831	0.61815	0.000611418	0.54755
0.00042	0.96481	2.53359e-05	0.87778	0.000268943	0.77629	0.000313332	0.69205	0.000394712	0.6178	0.00061143	0.54755
0.000428	0.97575	3.47682e-05	0.87773	0.000279087	0.77572	0.000319285	0.69171	0.000410491	0.61681	0.000611442	0.54755
0.000436	0.97909	4.19656e-05	0.87768	0.000281975	0.77556	0.000328432	0.69117	0.000411967	0.61671	0.000627598	0.54656
0.000444	0.97826	4.97352e-05	0.8776	0.000282384	0.77554	0.000335157	0.69077	0.000421396	0.61609	0.000643718	0.54546
0.000452	0.97325	5.62488e-05	0.87752	0.000291422	0.77501	0.000345847	0.69009	0.000431971	0.61542	0.000643751	0.54546
0.00046	0.96064	6.4559e-05	0.87741	0.000296891	0.77469	0.000351301	0.68977	0.000433183	0.61534	0.000643783	0.54545
0.000468	0.94802	7.07598e-05	0.87732	0.000297164	0.77467	0.000360418	0.68915	0.000435314	0.61519	0.000659934	0.54446
0.000476	0.94295	7.85129e-05	0.87723	0.000308376	0.77398	0.000364931	0.68887	0.000450464	0.61421	0.0006761	0.54337
0.000484	0.94202	8.83534e-05	0.87703	0.000312413	0.77374	0.000371464	0.68841	0.000467617	0.61296	0.000676118	0.54337
0.000492	0.94523	9.07233e-05	0.87699	0.000312503	0.77373	0.000378148	0.68797	0.000468767	0.61288	0.000676136	0.54337
0.0005	0.956	9.9476e-05	0.87683	0.000327903	0.77273	0.000380956	0.68777	0.000469493	0.61283	0.000692309	0.54238
0.000508	0.96674	0.000105384	0.8767	0.000328284	0.77271	0.000393768	0.68688	0.000488741	0.61143	0.000708494	0.54131
0.000516	0.96989	0.000111297	0.87659	0.000333131	0.77237	0.000401985	0.68627	0.00048938	0.61139	0.000708499	0.54131
0.000524	0.96886	0.000121166	0.87633	0.000343804	0.77164	0.00040979	0.6857	0.000491542	0.61122	0.000708505	0.54131
0.000532	0.96366	0.000122915	0.87629	0.000344587	0.77159	0.000422306	0.68472	0.000503576	0.61033	0.000724692	0.54035
0.00054	0.95086	0.00012799	0.87615	0.000348417	0.7713	0.000426022	0.68443	0.00050762	0.61002	0.000740885	0.53933
0.000548	0.93805	0.000134756	0.87598	0.000359056	0.77056	0.000439352	0.68333	0.000516577	0.60933	0.000740886	0.53933
0.000556	0.93279	0.000137114	0.8759	0.000362552	0.77029	0.000441908	0.68313	0.000523497	0.6088	0.000740886	0.53933
0.000564	0.93167	0.000146875	0.87563	0.000370643	0.7697	0.000442627	0.68307	0.000531728	0.60814	0.00075708	0.53842
0.000572	0.93469	0.000153449	0.87542	0.00037702	0.76919	0.000457038	0.68188	0.000544091	0.60712	0.000773275	0.53745
0.00058	0.94527	0.000158206	0.87527	0.000381977	0.76881	0.000461982	0.68145	0.0005465	0.60693	0.000789469	0.53661
0.000588	0.95583	0.000170025	0.87485	0.000391617	0.76803	0.000472095	0.68057	0.000549156	0.60669	0.000805664	0.53572
0.000596	0.95881	0.000170744	0.87483	0.000398916	0.7674	0.000480651	0.6798	0.000563038	0.60559	0.000805664	0.53572
0.000604	0.95763	0.000174719	0.87468	0.000406205	0.76681	0.000487558	0.67917	0.000578157	0.60426	0.000805664	0.53572
0.000612	0.95227	0.000183249	0.87438	0.000412323	0.76626	0.000499541	0.67804	0.000579199	0.60418	0.000821859	0.53496
0.00062	0.93937	0.00018466	0.87432	0.000421177	0.76549	0.000503447	0.67766	0.000580174	0.60408	0.000838053	0.53417
0.000628	0.9265	0.000195665	0.87391	0.000427637	0.76491	0.00051812	0.67623	0.000595335	0.60283	0.000838053	0.53417
0.000636	0.92118	0.000200784	0.87369	0.000439399	0.7638	0.000521233	0.67591	0.000611285	0.60137	0.000838053	0.53417
0.000644	0.92007	0.000208206	0.87339	0.000444717	0.76331	0.000534558	0.67459	0.000611412	0.60136	0.000854248	0.53351
0.000652	0.92328	0.000216364	0.87301	0.000461926	0.76158	0.000541025	0.67389	0.000611533	0.60135	0.000870443	0.53284
0.00066	0.93418	0.000220689	0.87281	0.000461994	0.76157	0.00054953	0.67303	0.000627589	0.59997	0.000870443	0.53284
0.000670356	0.94599	0.000229627	0.87239	0.000462134	0.76155	0.000558725	0.67201	0.000643743	0.59846	0.000870443	0.53284
0.000679371	0.94822	0.000236245	0.87206	0.000479078	0.75986	0.000564989	0.67135	0.000643761	0.59846	0.000886637	0.53231
0.00068722	0.94636	0.000245679	0.87158	0.000488336	0.75883	0.000576253	0.67006	0.000643779	0.59846	0.000902832	0.53177
0.000694052	0.9415	0.000251354	0.87128	0.000495254	0.7581	0.000580313	0.66962	0.000659955	0.59703	0.000902832	0.53177
0.0007	0.93189	0.000260783	0.87078	0.000501151	0.75741	0.00059398	0.66803	0.000676126	0.5955	0.000902832	0.53177
0.000704	0.92436	0.000267129	0.87042	0.000509537	0.75647	0.000596304	0.66777	0.000676142	0.5955	0.000919027	0.53137
0.000708	0.92082	0.000275886	0.86992	0.000517548	0.75552	0.000606101	0.66659	0.000676158	0.59549	0.000935221	0.53098
0.000712	0.91971	0.000283035	0.8695	0.000524194	0.75474	0.000613281	0.66574	0.000692327	0.59406	0.000951416	0.53073
0.000716	0.92103	0.000291262	0.86899	0.000535042	0.75339	0.000615042	0.66552	0.000708509	0.59253	0.000967611	0.53049
0.00072	0.92635	0.000298968	0.86849	0.000538576	0.75296	0.000620507	0.66483	0.00070851	0.59253	0.000983805	0.53041
0.000727103	0.93301	0.000307026	0.86797	0.000552549	0.75115	0.000630734	0.66361	0.00070851	0.59253	0.001	0.53033
0.000735476	0.93318	0.000314491	0.86746	0.000553218	0.75106	0.000638366	0.66264	0.000724696	0.5911
0.000744524	0.92893	0.000322406	0.86691	0.00055821	0.75039	0.000644605	0.66186	0.000740885	0.58959
0.000752897	0.92088	0.000329029	0.86644	0.000568011	0.74909	0.000648789	0.6613	0.000740886	0.58959
0.00076	0.90786	0.000336746	0.86588	0.000569279	0.74891	0.000660293	0.65986	0.000740887	0.58959
0.000764	0.89865	0.000342242	0.86548	0.000582625	0.74706	0.000674016	0.65802	0.00075708	0.5882
0.000768	0.89349	0.000349505	0.86493	0.000584972	0.74672	0.000676402	0.65771	0.000773275	0.58676
0.000772	0.89076	0.000354941	0.8645	0.000597367	0.74493	0.000678384	0.65742	0.000773275	0.58676
0.000776	0.89041	0.000361249	0.864	0.00060281	0.74408	0.000692479	0.65559	0.000773275	0.58676
0.00078	0.89409	0.000366255	0.8636	0.000612194	0.74268	0.000708198	0.65339	0.000789469	0.58544
0.000785948	0.89785	0.000376592	0.86272	0.000620313	0.74137	0.000708607	0.65334	0.000805663	0.58409
0.00079278	0.8957	0.000378485	0.86256	0.000629153	0.73996	0.000708983	0.65328	0.000805664	0.58409
0.000800629	0.88926	0.000382813	0.86218	0.000637231	0.7386	0.000724768	0.65116	0.000805664	0.58409
0.000809644	0.87664	0.000388773	0.86168	0.000646729	0.737	0.000740935	0.64887	0.000821859	0.58288
0.00082	0.85155	0.000394877	0.86111	0.000654308	0.73565	0.000740938	0.64887	0.000838053	0.58167
0.000841858	0.8096	0.000401534	0.86053	0.000664358	0.73387	0.000740941	0.64887	0.000838053	0.58167
0.000869647	0.78077	0.000403802	0.86032	0.000671009	0.73261	0.000757119	0.64668	0.000838054	0.58167
0.000905016	0.75728	0.000417768	0.85901	0.00068095	0.73076	0.000773251	0.64442	0.000854248	0.5806
0.000950117	0.74046	0.000418095	0.85898	0.00068627	0.72971	0.000773282	0.64441	0.000870442	0.57956
0.001	0.73418	0.000418153	0.85897	0.00069531	0.72792	0.000773312	0.64441	0.000870443	0.57956
		0.000430835	0.85776	0.000696299	0.72772	0.000789461	0.64226	0.000870443	0.57956
		0.000434343	0.85741	0.000705709	0.72583	0.000805645	0.64008	0.000886637	0.57867
		0.000443718	0.85647	0.000708357	0.72527	0.000805654	0.64008	0.000902832	0.57783
		0.000449366	0.85587	0.000717733	0.72327	0.000805662	0.64008	0.000902832	0.57783
		0.000456259	0.85514	0.000722517	0.72228	0.00082185	0.63805	0.000902832	0.57783
		0.000466073	0.85405	0.000724266	0.72192	0.000838004	0.63604	0.000919027	0.57716
		0.00046915	0.85371	0.000736348	0.71928	0.000838049	0.63603	0.000935221	0.57655
		0.000476014	0.85292	0.000739826	0.71854	0.000838094	0.63603	0.000935221	0.57655
		0.000481908	0.85227	0.000751099	0.71597	0.000854248	0.63419	0.000935221	0.57655
		0.000484108	0.85201	0.000754049	0.71534	0.000870394	0.63244	0.000951416	0.57612
		0.000496403	0.85055	0.000772271	0.71112	0.000870447	0.63244	0.000967611	0.57577
		0.000496893	0.85049	0.000772967	0.71096	0.0008705	0.63243	0.000967611	0.57577
		0.00049841	0.8503	0.00077306	0.71094	0.000886644	0.63087	0.000967611	0.57577
		0.000507299	0.84923	0.000773243	0.71089	0.000902798	0.62944	0.000983805	0.57559
		0.000509625	0.84894	0.000789637	0.70714	0.000902839	0.62944	0.001	0.5755
		0.000518142	0.84787	0.00080522	0.70347	0.00090288	0.62944
		0.000520358	0.84758	0.000805353	0.70344	0.000919035	0.62822
		0.0005265	0.8468	0.000805491	0.70341	0.000935208	0.62719
		0.000533225	0.84589	0.000821203	0.69983	0.000935228	0.62719
		0.000536164	0.8455	0.000837674	0.69611	0.000935249	0.62719
		0.000539319	0.84506	0.000837827	0.69608	0.000951422	0.62639
		0.000544974	0.84431	0.000837945	0.69605	0.000967607	0.62579
		0.000551879	0.84333	0.000854231	0.69257	0.000967614	0.62579
		0.000554865	0.84291	0.00086894	0.68958	0.000967621	0.62579
		0.000565082	0.84144	0.000870304	0.68932	0.000983807	0.62544
		0.000567382	0.8411	0.000871692	0.68908	0.001	0.62532
		0.00057964	0.83925	0.000886564	0.68628
		0.000579814	0.83922	0.000901804	0.68373
		0.000581684	0.83893	0.000902868	0.68357
		0.000592678	0.83722	0.000903908	0.68342
		0.000593661	0.83707	0.000919126	0.68118
		0.00060613	0.83503	0.000934767	0.67929
		0.000607378	0.83482	0.00093534	0.67922
		0.000620305	0.83258	0.0009359	0.67917
		0.000620752	0.8325	0.000951528	0.67763
		0.000620802	0.83249	0.000967456	0.67654
		0.000632892	0.83033	0.000967686	0.67653
		0.000636214	0.82969	0.000967912	0.67652
		0.000643365	0.82836	0.000983845	0.67581
		0.000649727	0.82709	0.001	0.67562
		0.000654978	0.82604
		0.00066303	0.82435
		0.000666583	0.82358
		0.000676217	0.82143
		0.000679553	0.82065
		0.000688134	0.8185
		0.000691598	0.81767
		0.000693167	0.81725
		0.000702774	0.81472
		0.000707986	0.81322
		0.000715561	0.81104
		0.000721753	0.80906
		0.000727203	0.80733
		0.00073262	0.80556
		0.000738543	0.80342
		0.000744053	0.80155
		0.000753238	0.79804
		0.000756462	0.79686
		0.000767775	0.79226
		0.000768349	0.79203
		0.00076849	0.79197
		0.000769813	0.7914
		0.000782809	0.78582
		0.000784293	0.78522
		0.000792634	0.78143
		0.000797541	0.77921
		0.000798332	0.77881
		0.000808555	0.77407
		0.000809305	0.77369
		0.000820902	0.76819
		0.000821212	0.76803
		0.000829354	0.76419
		0.000833008	0.76246
		0.000833153	0.7624
		0.000842764	0.75788
		0.000845206	0.75673
		0.00084524	0.75672
		0.000845516	0.75659
		0.000856537	0.7516
		0.000859475	0.75039
		0.000867001	0.7471
		0.000871652	0.74508
		0.000878258	0.74246
		0.000888078	0.73869
		0.000891196	0.7376
		0.000895751	0.73611
		0.000903911	0.73321
		0.000909727	0.73143
		0.000915793	0.7296
		0.000922058	0.72798
		0.000926662	0.72669
		0.000935597	0.72464
		0.000941731	0.72329
		0.000950547	0.72161
		0.000966874	0.7194
		0.000967224	0.71935
		0.000967577	0.71932
		0.000983768	0.71784
		0.001	0.71751

## Sheet: Figure s3a
Raman shift	Raman Intensity	SD
cm-1	Normalized, arb. unit
297.205	0.09285	0.02494
300.002	0.09198	0.02105
302.797	0.0929	0.02381
305.59	0.09259	0.02269
308.382	0.09268	0.02286
311.175	0.09407	0.02172
313.966	0.09442	0.02245
316.755	0.09543	0.02285
319.543	0.09784	0.02308
322.333	0.1001	0.02215
325.12	0.10219	0.0247
327.906	0.10506	0.02413
330.691	0.10636	0.02511
333.478	0.11043	0.02452
336.261	0.11297	0.02519
339.044	0.11567	0.02566
341.826	0.1194	0.02543
344.607	0.12375	0.02779
347.389	0.12768	0.02763
350.168	0.13227	0.03089
352.947	0.13777	0.03054
355.724	0.14091	0.031
358.503	0.14279	0.0309
361.279	0.14174	0.03212
364.054	0.13808	0.0303
366.829	0.13469	0.03079
369.604	0.13108	0.02928
372.375	0.12882	0.02969
375.146	0.12604	0.02847
377.917	0.12369	0.02799
380.69	0.12171	0.0278
383.459	0.12001	0.02997
386.227	0.11795	0.02754
388.995	0.11746	0.02878
391.762	0.11772	0.02621
394.528	0.11743	0.02774
397.293	0.1176	0.02807
400.057	0.11849	0.02764
402.82	0.12024	0.0283
405.583	0.12174	0.02723
408.345	0.12399	0.02933
411.106	0.12698	0.02928
413.866	0.13003	0.02969
416.625	0.13335	0.03059
419.382	0.13705	0.03155
422.141	0.13991	0.03161
424.898	0.14449	0.03409
427.652	0.14708	0.03357
430.407	0.15129	0.03484
433.164	0.15367	0.03396
435.915	0.15788	0.03466
438.668	0.16131	0.03602
441.42	0.16396	0.03535
444.171	0.16705	0.03565
446.921	0.16987	0.03537
449.668	0.17228	0.03642
452.419	0.17562	0.03782
455.165	0.17749	0.03892
457.912	0.17929	0.03802
460.656	0.18179	0.03917
463.403	0.18421	0.03775
466.145	0.18718	0.03912
468.889	0.18946	0.04008
471.632	0.19354	0.04204
474.374	0.19805	0.04231
477.113	0.20372	0.04151
479.851	0.20998	0.04417
482.593	0.21572	0.04668
485.33	0.22439	0.04828
488.067	0.23366	0.05055
490.802	0.2427	0.05025
493.539	0.25377	0.05492
496.274	0.26659	0.05697
499.007	0.28038	0.0577
501.741	0.29737	0.05979
504.473	0.31532	0.06109
507.204	0.33599	0.06465
509.935	0.36057	0.06842
512.666	0.38944	0.06846
515.393	0.42295	0.07156
518.12	0.45894	0.07538
520.85	0.50306	0.07818
523.575	0.55295	0.08114
526.3	0.60814	0.08339
529.026	0.66588	0.0793
531.748	0.73131	0.08156
534.472	0.79833	0.07586
537.193	0.8646	0.0703
539.916	0.91981	0.05886
542.635	0.96359	0.0402
545.354	0.98889	0.02749
548.074	0.99562	0.01962
550.793	0.97671	0.03733
553.51	0.93695	0.04417
556.227	0.88166	0.05358
558.942	0.81614	0.06046
561.656	0.74456	0.06526
564.369	0.67576	0.07017
567.083	0.61255	0.06851
569.795	0.55423	0.06563
572.505	0.5015	0.06617
575.217	0.45704	0.06278
577.926	0.4162	0.06167
580.634	0.38247	0.06115
583.344	0.353	0.05703
586.05	0.32814	0.05417
588.756	0.30726	0.05356
591.463	0.28972	0.05002
594.168	0.27326	0.05125
596.871	0.26102	0.04948
599.574	0.24918	0.04659
602.277	0.24074	0.04554
604.978	0.23318	0.04427
607.679	0.2267	0.04391
610.38	0.22135	0.04086
613.079	0.21879	0.04211
615.776	0.21604	0.04186
618.473	0.21231	0.04247
621.17	0.21215	0.041
623.865	0.20872	0.03969
626.562	0.20856	0.04051
629.255	0.2065	0.03903
631.946	0.20373	0.03736
634.641	0.2033	0.03919
637.332	0.20292	0.03797
640.023	0.20321	0.0406
642.714	0.20319	0.04019
645.401	0.20373	0.03907
648.09	0.20654	0.03803
650.779	0.20786	0.04039
653.464	0.21051	0.04093
656.149	0.21311	0.04141
658.836	0.21717	0.0433
661.521	0.22106	0.04338
664.202	0.22635	0.0413
666.887	0.23292	0.04452
669.567	0.23971	0.04488
672.248	0.24744	0.04606
674.93	0.25528	0.04639
677.607	0.26487	0.04533
680.286	0.27454	0.04697
682.964	0.28538	0.04746
685.641	0.29799	0.05005
688.317	0.31253	0.04942
690.993	0.33015	0.0506
693.668	0.34533	0.05154
696.34	0.36336	0.05071
699.015	0.38447	0.04856
701.685	0.40718	0.05326
704.357	0.43069	0.05104
707.027	0.45363	0.0547
709.697	0.47906	0.05435
712.365	0.50212	0.05324
715.035	0.52189	0.04997
717.701	0.53208	0.04796
720.365	0.53255	0.03996
723.033	0.52291	0.03515
725.697	0.50421	0.03605
728.361	0.47842	0.04055
731.025	0.44856	0.04805
733.686	0.41334	0.0497
736.35	0.38042	0.04785
739.009	0.34552	0.04724
741.668	0.31291	0.04395
744.33	0.28365	0.03859
746.987	0.25653	0.03505
749.643	0.23206	0.02837
752.302	0.21011	0.02639
754.957	0.19098	0.02572
757.611	0.1752	0.02252
760.266	0.16033	0.02117
762.92	0.14832	0.01786
765.573	0.13808	0.0183
768.224	0.12789	0.0147
770.874	0.11888	0.01502
773.525	0.11112	0.01541
776.176	0.10404	0.01306
778.823	0.09743	0.01397
781.472	0.09214	0.013
784.118	0.08839	0.00977
786.764	0.08439	0.01337
789.41	0.08101	0.01147
792.054	0.0783	0.01252
794.699	0.07519	0.01154
797.343	0.07294	0.01138
799.984	0.0713	0.0114
802.627	0.06923	0.0107
805.267	0.06673	0.0109
807.906	0.06491	0.0109
810.546	0.06291	0.01131
813.184	0.06186	0.00997
815.822	0.06027	0.01081
818.458	0.05852	0.00908
821.094	0.05713	0.00938
823.73	0.05697	0.00988
826.364	0.05528	0.01167
828.996	0.05447	0.00903
831.631	0.0541	0.01094
834.262	0.05261	0.01015
836.893	0.05197	0.01026
839.522	0.05139	0.00891
842.151	0.04986	0.01003
844.782	0.04894	0.00905
847.409	0.04786	0.00921
850.038	0.04471	0.0096
852.664	0.04595	0.00976
855.289	0.04554	0.00895
857.913	0.04464	0.00846
860.537	0.04392	0.00917
863.162	0.04285	0.00849
865.784	0.04192	0.00892
868.403	0.04091	0.00837
871.026	0.04045	0.00777
873.646	0.03937	0.00763
876.267	0.03822	0.00847
878.883	0.03849	0.00745
881.501	0.03694	0.00826
884.119	0.03684	0.00856
886.735	0.03518	0.0077
889.35	0.03492	0.00923
891.965	0.03425	0.00823
894.579	0.0334	0.00768
897.192	0.03328	0.00784
899.804	0.03244	0.00663
902.415	0.03187	0.00697

## Sheet: Figure s3b
2 theta	Intensity	SD
degree	arb. unit
20.01	1.1373	0.0191
20.03	1.00355	0.0165
20.05	0.88777	0.0182
20.07	0.78858	1.0222
20.09	0.7047	1.0226
20.11	0.63485	1.0231
20.13	0.57785	1.019
20.15	0.53256	0.0157
20.17	0.49788	1.0155
20.19	0.47279	1.0213
20.21	0.45629	0.023
20.23	0.44747	1.0158
20.25	0.44542	1.017
20.27	0.44933	1.0225
20.29	0.45839	1.0218
20.31	0.47187	0.015
20.33	0.48907	0.0178
20.35	0.50934	0.0233
20.37	0.53207	1.0235
20.39	0.55668	0.0159
20.41	0.58265	0.0154
20.43	0.60949	0.0186
20.45	0.63674	0.0179
20.47	0.66401	0.0232
20.49	0.69089	0.0249
20.51	0.71707	1.4378
20.53	0.74222	1.0157
20.55	0.76607	0.0226
20.57	0.78837	1.4375
20.59	0.80892	0.0169
20.61	0.82753	1.0161
20.63	0.84405	1.0174
20.65	0.85834	0.0155
20.67	0.87031	0.0229
20.69	0.87988	1.0232
20.71	0.88699	1.019
20.73	0.89162	1.4297
20.75	0.89377	1.4301
20.77	0.89344	0.0151
20.79	0.89066	1.0182
20.81	0.8855	1.748
20.83	0.87801	0.0239
20.85	0.86829	1.0172
20.87	0.85644	0.0245
20.89	0.84256	1.0185
20.91	0.8268	0.023
20.93	0.80929	1.0211
20.95	0.79017	0.0246
20.97	0.76963	1.4338
20.99	0.74781	1.0244
21.01	0.72491	1.019
21.03	0.7106	1.0191
21.05	0.69545	1.4351
21.07	0.67654	0.0197
21.09	0.65659	0.0223
21.11	0.63745	1.0191
21.13	0.61683	1.0171
21.15	0.59458	1.0183
21.17	0.57226	0.0172
21.19	0.54948	1.0214
21.21	0.52692	0.023
21.23	0.50546	1.0187
21.25	0.48616	0.0161
21.27	0.46983	0.0235
21.29	0.45467	0.0186
21.31	0.43968	0.0198
21.33	0.42785	0.0225
21.35	0.41556	0.0216
21.37	0.4065	0.023
21.39	0.39694	0.0247
21.41	0.38668	0.0157
21.43	0.37787	1.0211
21.45	0.37031	0.0193
21.47	0.36357	1.02
21.49	0.35985	0.0151
21.51	0.35886	0.0213
21.53	0.3606	1.02
21.55	0.3674	0.0224
21.57	0.37693	0.0152
21.59	0.39168	0.0153
21.61	0.4048	1.4359
21.63	0.42233	0.0203
21.65	0.44096	1.0171
21.67	0.45967	0.0166
21.69	0.47814	1.4379
21.71	0.50078	0.0237
21.73	0.52311	0.0183
21.75	0.54634	1.018
21.77	0.56772	0.0221
21.79	0.58995	1.0237
21.81	0.61443	0.0231
21.83	0.63752	1.4331
21.85	0.66222	1.0249
21.87	0.68665	0.0175
21.89	0.7111	1.025
21.91	0.73657	1.02
21.93	0.7633	1.0196
21.95	0.78879	0.0158
21.97	0.81492	1.0212
21.99	0.83821	1.4296
22.01	0.85627	0.0199
22.03	0.87032	1.0204
22.05	0.87736	0.024
22.07	0.87701	1.4348
22.09	0.87225	0.0167
22.11	0.86108	0.0157
22.13	0.84434	0.0218
22.15	0.82658	1.0194
22.17	0.80785	1.0169
22.19	0.78892	0.0225
22.21	0.77042	0.0219
22.23	0.75604	1.0176
22.25	0.74313	1.0207
22.27	0.73522	1.0221
22.29	0.727	1.7501
22.31	0.72269	0.0187
22.33	0.71795	1.0201
22.35	0.71461	1.4385
22.37	0.71023	0.0249
22.39	0.71098	0.0199
22.41	0.7114	1.7543
22.43	0.7115	0.0201
22.45	0.70957	1.0209
22.47	0.70661	1.4351
22.49	0.70386	0.0223
22.51	0.69788	0.0155
22.53	0.69486	0.0244
22.55	0.68906	1.019
22.57	0.68574	1.0165
22.59	0.68488	0.0222
22.61	0.68692	0.0194
22.63	0.69138	1.0236
22.65	0.69961	0.0234
22.67	0.70923	1.0198
22.69	0.71824	1.0238
22.71	0.7276	0.0175
22.73	0.74071	1.0218
22.75	0.75329	1.0173
22.77	0.76802	0.0243
22.79	0.78061	1.0201
22.81	0.79661	0.0196
22.83	0.81592	0.0159
22.85	0.83512	1.022
22.87	0.85573	0.0181
22.89	0.87414	1.4303
22.91	0.89314	0.0193
22.93	0.9083	1.0171
22.95	0.92136	1.0208
22.97	0.93191	1.0198
22.99	0.94376	1.0249
23.01	0.959	1.4374
23.03	0.96798	1.756
23.05	0.97046	1.4304
23.07	0.99682	0.0219
23.09	1.03701	1.0199
23.11	1.06233	1.437
23.13	1.07884	1.0178
23.15	1.07908	1.0206
23.17	1.09607	0.024
23.19	1.11363	1.0151
23.21	1.14576	0.0228
23.23	1.15577	1.0187
23.25	1.14484	1.0247
23.27	1.14265	1.0199
23.29	1.15987	1.0239
23.31	1.173	1.0176
23.33	1.16273	1.432
23.35	1.1591	1.4347
23.37	1.1437	1.02
23.39	1.11755	1.0153
23.41	1.08827	1.4376
23.43	1.07717	1.0156
23.45	1.04758	1.016
23.47	1.03963	1.4384
23.49	1.02728	0.021
23.51	1.02012	1.0177
23.53	0.98749	1.0207
23.55	0.97731	1.0186
23.57	0.96674	1.7494
23.59	0.95958	0.0211
23.61	0.94536	1.0158
23.63	0.9445	0.0229
23.65	0.95549	1.0151
23.67	0.96576	0.0235
23.69	0.97682	1.0238
23.71	0.98197	1.0227
23.73	0.99861	1.4323
23.75	1.01602	0.0168
23.77	1.04231	1.4343
23.79	1.07934	1.0196
23.81	1.08509	0.0224
23.83	1.09509	1.4366
23.85	1.09291	0.017
23.87	1.12748	1.0191
23.89	1.13335	0.0171
23.91	1.15619	1.0229
23.93	1.19284	0.0164
23.95	1.22369	1.7542
23.97	1.22897	1.4316
23.99	1.22514	0.0198
24.01	1.24355	0.0248
24.03	1.24325	1.7495
24.05	1.25798	1.0209
24.07	1.28279	1.0231
24.09	1.28377	1.0192
24.11	1.29999	0.0211
24.13	1.32487	1.4381
24.15	1.31887	0.0189
24.17	1.35487	1.0186
24.19	1.41311	1.4346
24.21	1.45519	1.7558
24.23	1.47201	1.4302
24.25	1.47586	0.0195
24.27	1.50406	0.0248
24.29	1.53244	0.015
24.31	1.55589	0.0193
24.33	1.58292	1.0157
24.35	1.59614	1.0191
24.37	1.63349	1.0225
24.39	1.64786	1.4355
24.41	1.64641	1.0224
24.43	1.66267	0.0245
24.45	1.66086	2.0204
24.47	1.6664	1.4359
24.49	1.68253	1.0172
24.51	1.7085	0.0214
24.53	1.70413	1.4299
24.55	1.72323	2.0164
24.57	1.7393	1.0234
24.59	1.75927	0.0155
24.61	1.78883	0.0154
24.63	1.78631	1.0221
24.65	1.79445	0.0187
24.67	1.82212	0.0204
24.69	1.83885	0.0151
24.71	1.86257	1.024
24.73	1.90451	1.0164
24.75	1.9398	1.0212
24.77	1.9596	1.4315
24.79	1.98969	0.0177
24.81	2.01925	0.0242
24.83	2.04191	0.0229
24.85	2.08044	2.0228
24.87	2.12933	0.0203
24.89	2.15963	2.0182
24.91	2.17533	1.0172
24.93	2.2299	1.022
24.95	2.26148	0.0235
24.97	2.30734	0.0232
24.99	2.35769	1.7525
25.01	2.4264	0.0181
25.03	2.46771	0.0192
25.05	2.50157	1.4306
25.07	2.56305	1.0191
25.09	2.60372	0.021
25.11	2.65696	2.0236
25.13	2.66819	1.018
25.15	2.72265	2.0194
25.17	2.77505	0.0225
25.19	2.82413	1.0184
25.21	2.8804	1.0236
25.23	2.88163	0.0176
25.25	2.90094	1.4357
25.27	2.93828	1.0241
25.29	2.99551	1.4344
25.31	3.05203	1.0246
25.33	3.03438	1.4356
25.35	3.04847	1.0199
25.37	3.06499	1.0172
25.39	3.10106	1.4385
25.41	3.14907	1.4336
25.43	3.18451	1.4355
25.45	3.19807	1.0236
25.47	3.23367	1.0207
25.49	3.22713	1.015
25.51	3.24934	1.024
25.53	3.26272	0.0235
25.55	3.2811	1.7535
25.57	3.32515	0.0236
25.59	3.36666	1.0235
25.61	3.40157	1.0166
25.63	3.43794	1.4328
25.65	3.4773	1.4318
25.67	3.53741	1.0168
25.69	3.5572	1.7551
25.71	3.60001	1.4327
25.73	3.65264	1.0207
25.75	3.69824	1.4369
25.77	3.77411	1.4389
25.79	3.81835	1.7519
25.81	3.84266	0.0189
25.83	3.87625	0.0242
25.85	3.92926	1.4375
25.87	4.02323	1.4338
25.89	4.0124	1.0202
25.91	4.08754	1.0234
25.93	4.12465	1.0197
25.95	4.19632	1.7561
25.97	4.23497	0.0189
25.99	4.27994	2.2599
26.01	4.35209	0.018
26.03	4.41544	1.0204
26.05	4.50559	1.4352
26.07	4.57748	1.7474
26.09	4.6301	1.4329
26.11	4.73991	0.0245
26.13	4.80422	1.4315
26.15	4.85669	0.0178
26.17	4.99992	1.7499
26.19	5.09985	0.0243
26.21	5.138	0.0194
26.23	5.16707	0.0197
26.25	5.24749	0.0208
26.27	5.3386	1.4324
26.29	5.41645	1.757
26.31	5.5108	1.0156
26.33	5.59636	1.0156
26.35	5.67445	1.4358
26.37	5.77509	1.0227
26.39	5.83266	1.7504
26.41	5.94624	1.7525
26.43	6.05876	2.0175
26.45	6.16112	1.0228
26.47	6.25245	1.4371
26.49	6.35338	1.0204
26.51	6.42863	0.0164
26.53	6.54953	1.4374
26.55	6.65652	1.7472
26.57	6.7476	1.0195
26.59	6.85835	1.4379
26.61	6.99043	1.0174
26.63	7.11545	1.7475
26.65	7.26137	1.4313
26.67	7.40489	1.4292
26.69	7.50946	2.0195
26.71	7.625	0.0194
26.73	7.73655	1.437
26.75	7.87374	1.0222
26.77	7.99833	1.4345
26.79	8.14068	1.0163
26.81	8.28567	1.0222
26.83	8.40085	2.0184
26.85	8.58752	1.7474
26.87	8.6949	1.7565
26.89	8.821	1.4387
26.91	8.97934	2.2592
26.93	9.14768	1.0155
26.95	9.235	0.018
26.97	9.37458	1.7536
26.99	9.51123	2.0221
27.01	9.6175	1.0246
27.03	9.7485	2.0201
27.05	9.87239	1.4351
27.07	10.0167	1.4368
27.09	10.1735	1.7538
27.11	10.3189	1.434
27.13	10.4799	2.0153
27.15	10.6642	0.0151
27.17	10.8206	1.432
27.19	10.9785	1.0228
27.21	11.1124	1.7533
27.23	11.2163	2.0237
27.25	11.3797	2.4649
27.27	11.5209	1.7522
27.29	11.7079	0.0219
27.31	11.8201	1.4386
27.33	11.926	2.2589
27.35	12.0935	1.7534
27.37	12.2723	0.0241
27.39	12.4722	1.0193
27.41	12.6341	2.2552
27.43	12.7866	1.0211
27.45	12.9307	1.7487
27.47	13.1045	2.0209
27.49	13.2477	1.4347
27.51	13.4499	2.0169
27.53	13.6044	1.4377
27.55	13.7538	1.0244
27.57	13.9529	1.7479
27.59	14.1137	1.0156
27.61	14.2461	1.4368
27.63	14.4147	1.4293
27.65	14.5824	1.0172
27.67	14.8143	2.0237
27.69	14.9369	2.2604
27.71	15.1168	1.4317
27.73	15.3004	1.0195
27.75	15.4839	2.0235
27.77	15.6631	1.7499
27.79	15.8078	0.0163
27.81	15.9599	1.7523
27.83	16.0994	1.4392
27.85	16.2531	1.7557
27.87	16.4015	1.0241
27.89	16.5102	1.4294
27.91	16.7091	1.0246
27.93	16.8509	2.4706
27.95	16.9968	2.0237
27.97	17.1046	1.0216
27.99	17.2112	2.0196
28.01	17.361	1.4342
28.03	17.4834	1.7556
28.05	17.597	1.754
28.07	17.7152	1.0234
28.09	17.8368	1.4345
28.11	17.9254	1.4383
28.13	17.9929	1.43
28.15	18.0573	2.0237
28.17	18.141	1.4315
28.19	18.1773	1.7537
28.21	18.217	1.4333
28.23	18.2733	0.0173
28.25	18.3119	1.7479
28.27	18.3045	1.4316
28.29	18.2983	2.2532
28.31	18.3234	1.0159
28.33	18.2961	2.2581
28.35	18.2511	1.4323
28.37	18.1989	1.0226
28.39	18.1671	1.748
28.41	18.1287	1.021
28.43	18.0547	1.4302
28.45	17.992	2.024
28.47	17.9162	1.0227
28.49	17.8735	1.7522
28.51	17.8252	1.4338
28.53	17.7761	1.4301
28.55	17.6821	1.7498
28.57	17.6027	1.4331
28.59	17.5441	2.0209
28.61	17.4922	1.0245
28.63	17.4149	1.7542
28.65	17.3273	1.0201
28.67	17.2614	1.4301
28.69	17.1396	1.0161
28.71	17.0227	2.8526
28.73	16.912	1.4315
28.75	16.8331	2.0204
28.77	16.6996	1.4348
28.79	16.584	1.7475
28.81	16.423	2.0167
28.83	16.2623	1.0217
28.85	16.1841	1.4349
28.87	16.0061	2.0214
28.89	15.8909	1.0166
28.91	15.7604	1.4348
28.93	15.6154	1.0201
28.95	15.4493	1.0156
28.97	15.3095	2.0173
28.99	15.1478	1.7512
29.01	14.9883	0.0196
29.03	14.9021	1.0235
29.05	14.7514	1.7517
29.07	14.6265	1.7549
29.09	14.513	1.7494
29.11	14.3769	1.4392
29.13	14.27	1.4325
29.15	14.0984	1.0155
29.17	13.9282	1.7563
29.19	13.7302	2.0176
29.21	13.5189	1.432
29.23	13.3517	1.0184
29.25	13.1855	1.4374
29.27	12.9887	1.7517
29.29	12.8327	1.7541
29.31	12.6425	1.4308
29.33	12.4834	2.016
29.35	12.3073	1.7471
29.37	12.1454	2.2562
29.39	11.977	0.0169
29.41	11.7847	1.4367
29.43	11.6165	2.024
29.45	11.4472	0.021
29.47	11.2779	0.0179
29.49	11.101	1.4311
29.51	10.9438	2.0194
29.53	10.7692	2.0161
29.55	10.6126	1.7524
29.57	10.4741	2.0173
29.59	10.2969	1.4295
29.61	10.1411	1.7525
29.63	10.0179	1.0189
29.65	9.85077	1.7534
29.67	9.68981	0.0233
29.69	9.4971	1.7532
29.71	9.3679	1.436
29.73	9.23161	1.4297
29.75	9.08502	1.0187
29.77	8.91601	1.7504
29.79	8.76814	0.022
29.81	8.60333	0.0174
29.83	8.42969	1.0241
29.85	8.28466	2.0246
29.87	8.1509	0.0185
29.89	8.02919	1.0194
29.91	7.88117	1.7508
29.93	7.72521	1.4365
29.95	7.57377	0.0176
29.97	7.46367	1.4356
29.99	7.33625	1.4371
30.01	7.23304	1.021
30.03	7.12363	1.0224
30.05	7.03753	1.0164
30.07	6.94321	2.0177
30.09	6.80013	1.434
30.11	6.67353	1.4365
30.13	6.58726	1.0193
30.15	6.47142	2.0158
30.17	6.39712	0.019
30.19	6.31753	1.4379
30.21	6.20191	2.0181
30.23	6.08516	1.7536
30.25	5.92893	1.0247
30.27	5.78013	1.0178
30.29	5.68399	1.0185
30.31	5.58942	1.4317
30.33	5.45522	2.0162
30.35	5.32933	0.0239
30.37	5.23447	2.2567
30.39	5.15847	1.4309
30.41	5.06927	1.4362
30.43	4.98956	2.0173
30.45	4.91537	2.0164
30.47	4.83065	2.2543
30.49	4.73491	1.437
30.51	4.64797	1.0195
30.53	4.54507	1.4392
30.55	4.47994	1.0192
30.57	4.44264	1.433
30.59	4.41578	1.4387
30.61	4.34331	1.0206
30.63	4.27802	2.0199
30.65	4.19881	1.4322
30.67	4.10956	1.0195
30.69	3.97602	2.0208
30.71	3.88351	2.4698
30.73	3.80922	1.0233
30.75	3.74448	1.4309
30.77	3.64717	1.748
30.79	3.57283	1.7484
30.81	3.48362	1.4316
30.83	3.44095	1.7559
30.85	3.39354	2.02
30.87	3.29264	1.0215
30.89	3.24989	1.7549
30.91	3.20916	2.0199
30.93	3.1284	1.432
30.95	3.03439	1.0185
30.97	2.97527	1.7546
30.99	2.94918	1.0186
31.01	2.92107	2.0161
31.03	2.90434	1.7539
31.05	2.849	1.7502
31.07	2.78689	1.4363
31.09	2.74696	1.0193
31.11	2.72994	2.0228
31.13	2.68418	1.4293
31.15	2.62188	2.0218
31.17	2.57673	0.0151
31.19	2.54044	1.4309
31.21	2.48589	0.0226
31.23	2.4602	1.4348
31.25	2.42907	1.7561
31.27	2.42753	1.7492
31.29	2.38171	2.0177
31.31	2.32393	1.0199
31.33	2.29728	2.0176
31.35	2.27407	1.4376
31.37	2.24004	1.0222
31.39	2.25176	1.018
31.41	2.25685	0.0226
31.43	2.25334	2.845
31.45	2.23821	1.7471
31.47	2.21324	2.2513
31.49	2.21322	2.0206
31.51	2.19954	1.0164
31.53	2.19236	2.2554
31.55	2.1653	1.4368
31.57	2.13596	1.0218
31.59	2.09231	1.4368
31.61	2.06408	1.4318
31.63	2.01603	2.2568
31.65	1.9675	2.4721
31.67	1.94137	1.0151
31.69	1.94333	1.4337
31.71	1.90559	2.018
31.73	1.8709	2.0206
31.75	1.8371	1.4367
31.77	1.78706	2.2517
31.79	1.76094	2.2553
31.81	1.71348	1.7515
31.83	1.6823	1.4372
31.85	1.67249	1.7484
31.87	1.64983	2.0204
31.89	1.62368	2.6637
31.91	1.57141	1.4362
31.93	1.54746	1.4317
31.95	1.52416	1.0202
31.97	1.5042	1.7544
31.99	1.4741	2.017
32.01	1.45051	1.7566
32.03	1.43629	2.0151
32.05	1.41097	2.2567
32.07	1.38256	1.4388
32.09	1.37253	1.0231
32.11	1.40875	1.7502
32.13	1.43247	2.0215
32.15	1.45529	1.0245
32.17	1.49677	1.7478
32.19	1.53422	2.4673
32.21	1.57316	2.0203
32.23	1.64743	2.0183
32.25	1.69941	1.75
32.27	1.78598	1.7552
32.29	1.90466	2.0247
32.31	1.99923	1.0211
32.33	2.10611	1.0205
32.35	2.21874	2.6673
32.37	2.34283	2.0188
32.39	2.46524	2.4663
32.41	2.58966	1.4379
32.43	2.69735	1.025
32.45	2.82476	2.0226
32.47	2.94596	1.4359
32.49	3.07873	2.0174
32.51	3.22367	1.4315
32.53	3.35873	1.7551
32.55	3.5184	2.0247
32.57	3.66652	2.6641
32.59	3.76654	1.0248
32.61	3.87804	2.6698
32.63	4.02864	1.0218
32.65	4.15609	2.0167
32.67	4.29526	2.6658
32.69	4.42545	2.4729
32.71	4.56512	2.2603
32.73	4.70204	1.0214
32.75	4.83072	2.2584
32.77	4.9552	1.7524
32.79	5.10196	2.0191
32.81	5.24375	3.0168
32.83	5.38527	2.4733
32.85	5.53055	2.8507
32.87	5.68285	2.6656
32.89	5.85326	3.1773
32.91	5.99411	2.2539
32.93	6.11986	2.6668
32.95	6.2746	1.7547
32.97	6.41865	2.4709
32.99	6.53302	2.8461
33.01	6.62064	2.0208
33.03	6.69519	2.6681
33.05	6.75451	3.0192
33.07	6.79781	2.0237
33.09	6.85502	2.6697
33.11	6.88282	1.7498
33.13	6.86519	2.0234
33.15	6.87803	2.8435
33.17	6.88976	2.6631
33.19	6.88761	2.663
33.21	6.88336	2.6707
33.23	6.91517	2.2524
33.25	6.96634	3.1821
33.27	6.99656	2.0165
33.29	7.00948	2.6608
33.31	7.08422	2.4648
33.33	7.16309	3.34
33.35	7.21312	2.2593
33.37	7.28272	2.6654
33.39	7.38009	3.4874
33.41	7.42906	2.472
33.43	7.48374	3.1855
33.45	7.54154	2.4716
33.47	7.59831	3.0189
33.49	7.66896	2.4706
33.51	7.7318	3.3358
33.53	7.78909	3.6306
33.55	7.84989	2.4668
33.57	7.91421	2.6675
33.59	7.9817	2.852
33.61	8.0549	3.017
33.63	8.13661	2.025
33.65	8.22603	3.0164
33.67	8.3224	3.3399
33.69	8.41788	2.4729
33.71	8.52011	3.3378
33.73	8.61282	2.0178
33.75	8.71223	3.1773
33.77	8.81264	3.0165
33.79	8.91656	3.1806
33.81	9.0133	2.0226
33.83	9.12928	2.2552
33.85	9.25661	3.4878
33.87	9.38457	2.4714
33.89	9.53382	2.6662
33.91	9.68714	3.7582
33.93	9.86764	3.7646
33.95	10.1086	3.7602
33.97	10.3983	4.2583
33.99	10.7516	2.852
34.01	11.1832	4.3768
34.03	11.7025	4.0192
34.05	12.3037	3.8897
34.07	12.9967	3.4864
34.09	13.7993	4.2652
34.11	14.6849	3.7591
34.13	15.654	3.1857
34.15	16.7047	4.2611
34.17	17.8226	3.4811
34.19	18.9994	4.4948
34.21	20.2408	4.2612
34.23	21.5367	4.1389
34.25	22.878	4.7131
34.27	24.2722	4.2653
34.29	25.6865	4.9184
34.31	27.1122	5.015
34.33	28.5282	4.4904
34.35	29.9454	5.3121
34.37	31.3585	5.118
34.39	32.7573	4.9182
34.41	34.1298	5.7662
34.43	35.4768	5.1147
34.45	36.7878	6.1037
34.47	38.0374	6.1063
34.49	39.2191	6.0244
34.51	40.31	5.6814
34.53	41.3272	6.2602
34.55	42.2614	6.8734
34.57	43.0962	6.1013
34.59	43.8408	6.9516
34.61	44.4906	6.8042
34.63	45.0316	6.4198
34.65	45.4658	7.296
34.67	45.8037	7.2319
34.69	46.0452	7.3643
34.71	46.196	7.3007
34.73	46.249	7.4367
34.75	46.2049	7.3001
34.77	46.065	7.232
34.79	45.8392	7.9594
34.81	45.5226	7.5054
34.83	45.1193	7.3715
34.85	44.6345	7.2311
34.87	44.0666	7.4326
34.89	43.4014	6.6548
34.91	42.6353	6.9433
34.93	41.7739	6.5758
34.95	40.8332	6.1849
34.97	39.8087	6.7281
34.99	38.7148	6.0246
35.01	37.5537	6.5006
35.03	36.3291	4.8181
35.05	35.0649	4.9225
35.07	33.7447	5.494
35.09	32.3958	5.2181
35.11	31.0324	4.1409
35.13	29.6514	4.8126
35.15	28.2721	4.9151
35.17	26.8882	5.2203
35.19	25.5253	5.7647
35.21	24.18	3.334
35.23	22.8646	4.0155
35.25	21.5784	4.1464
35.27	20.3195	4.1453
35.29	19.1063	3.3331
35.31	17.9428	4.1461
35.33	16.8215	4.2627
35.35	15.7673	3.3376
35.37	14.7658	2.2529
35.39	13.8306	3.8974
35.41	12.9699	4.1466
35.43	12.1974	3.8887
35.45	11.5176	4.4924
35.47	10.9253	3.1836
35.49	10.4191	3.4873
35.51	9.98658	3.181
35.53	9.64014	3.4793
35.55	9.38309	3.6279
35.57	9.1956	4.0177
35.59	9.07514	4.0167
35.61	9.01829	3.629
35.63	9.00328	3.0234
35.65	9.03575	2.2521
35.67	9.09162	2.8475
35.69	9.15778	3.486
35.71	9.23946	3.1791
35.73	9.3097	3.1817
35.75	9.38928	3.4811
35.77	9.44805	2.85
35.79	9.48255	3.1818
35.81	9.48626	3.3328
35.83	9.47311	2.6688
35.85	9.40985	2.8524
35.87	9.31501	2.848
35.89	9.19472	2.8474
35.91	9.04126	2.6652
35.93	8.89261	2.259
35.95	8.74427	3.4881
35.97	8.57223	3.3349
35.99	8.39776	2.8438
36.01	8.22997	3.0171
36.03	8.0597	3.0177
36.05	7.89307	2.4666
36.07	7.73775	2.4687
36.09	7.59472	2.4708
36.11	7.44279	2.468
36.13	7.30033	2.6675
36.15	7.16954	2.8522
36.17	7.03953	3.7638
36.19	6.92319	2.2597
36.21	6.81973	3.02
36.23	6.71486	2.4709
36.25	6.61967	3.1801
36.27	6.52264	2.6631
36.29	6.41385	2.6698
36.31	6.31431	2.8507
36.33	6.22509	2.4651
36.35	6.16473	3.021
36.37	6.11712	1.7526
36.39	6.07082	2.0239
36.41	6.0312	2.8452
36.43	6.0005	1.7505
36.45	5.95589	2.0231
36.47	5.9028	1.4314
36.49	5.84358	2.8486
36.51	5.77871	1.7542
36.53	5.72416	2.853
36.55	5.66727	1.0209
36.57	5.60918	1.7565
36.59	5.55731	2.0211
36.61	5.50951	2.4665
36.63	5.45641	2.0157
36.65	5.40583	3.4864
36.67	5.36233	2.256
36.69	5.31997	1.7491
36.71	5.27141	2.667
36.73	5.22547	2.017
36.75	5.18015	2.6672
36.77	5.13916	2.4739
36.79	5.11276	2.4687
36.81	5.08495	2.0204
36.83	5.05663	2.0219
36.85	5.02206	3.0237
36.87	4.97964	2.2524
36.89	4.92571	2.4704
36.91	4.87312	3.0202
36.93	4.82798	1.4332
36.95	4.79103	2.8468
36.97	4.76229	2.853
36.99	4.739	0.0197
37.01	4.7239	1.7507
37.03	4.70982	2.2571
37.05	4.69574	2.2543
37.07	4.67834	2.0181
37.09	4.67117	2.0156
37.11	4.6625	1.7568
37.13	4.64534	2.6637
37.15	4.62397	0.0186
37.17	4.59407	2.6639
37.19	4.56022	1.7471
37.21	4.51843	2.0164
37.23	4.47391	2.2517
37.25	4.41921	2.4721
37.27	4.36238	1.7567
37.29	4.29829	2.4724
37.31	4.23057	2.4657
37.33	4.15868	2.0216
37.35	4.08553	2.0154
37.37	4.01248	1.7504
37.39	3.95339	1.7486
37.41	3.90659	1.0195
37.43	3.86664	1.7482
37.45	3.83414	2.0223
37.47	3.80558	2.2553
37.49	3.78159	2.4745
37.51	3.76888	2.023
37.53	3.75338	1.7481
37.55	3.7348	2.0218
37.57	3.71317	1.757
37.59	3.69358	2.0218
37.61	3.67606	1.4363
37.63	3.6559	1.7535
37.65	3.64011	2.0243
37.67	3.61867	2.0192
37.69	3.60659	1.4292
37.71	3.6109	2.4658
37.73	3.61964	2.4661
37.75	3.62775	2.025
37.77	3.63148	1.0159
37.79	3.63743	2.8527
37.81	3.64489	2.4667
37.83	3.65478	1.749
37.85	3.66184	1.4322
37.87	3.68261	1.4382
37.89	3.70055	2.0206
37.91	3.71957	2.0217
37.93	3.73533	1.7533
37.95	3.74358	1.0244
37.97	3.73807	2.6675
37.99	3.7373	1.7478
38.01	3.73463	1.7557
38.03	3.72974	2.2608
38.05	3.73347	1.0193
38.07	3.74298	1.43
38.09	3.76236	2.4675
38.11	3.78756	2.0204
38.13	3.81064	2.0185
38.15	3.83139	1.7512
38.17	3.84589	2.015
38.19	3.85829	2.2539
38.21	3.86442	1.7537
38.23	3.85991	2.4714
38.25	3.85165	0.0182
38.27	3.82953	1.7564
38.29	3.81066	1.7493
38.31	3.79459	2.4688
38.33	3.77965	1.7487
38.35	3.75791	1.7538
38.37	3.73752	1.4303
38.39	3.72325	1.015
38.41	3.71562	2.662
38.43	3.71096	3.0181
38.45	3.71219	2.2522
38.47	3.7227	1.7567
38.49	3.73241	1.4363
38.51	3.74223	2.2526
38.53	3.74806	2.2562
38.55	3.74664	1.7537
38.57	3.73754	2.2578
38.59	3.72075	2.2607
38.61	3.68523	2.0174
38.63	3.6413	2.2539
38.65	3.58506	2.0179
38.67	3.52329	1.0202
38.69	3.45183	1.4371
38.71	3.37551	1.7475
38.73	3.29349	1.438
38.75	3.21488	1.0246
38.77	3.13775	1.0186
38.79	3.06912	2.0234
38.81	3.00544	2.8441
38.83	2.95968	1.4344
38.85	2.92788	1.4305
38.87	2.90892	2.0154
38.89	2.90538	1.0182
38.91	2.90922	1.7488
38.93	2.92719	2.6692
38.95	2.94915	2.0236
38.97	2.99223	0.0155
38.99	3.04322	1.4297
39.01	3.11141	1.7528
39.03	3.18915	2.4676
39.05	3.2784	2.2603
39.07	3.3844	1.4292
39.09	3.50032	1.7546
39.11	3.62489	2.2556
39.13	3.75671	1.0243
39.15	3.89219	1.7495
39.17	4.04029	1.4299
39.19	4.20097	1.7534
39.21	4.35983	2.2518
39.23	4.52864	2.471
39.25	4.68808	2.4721
39.27	4.84579	2.2562
39.29	4.99278	2.0219
39.31	5.13111	1.4304
39.33	5.26298	1.4368
39.35	5.38505	2.017
39.37	5.48878	2.0214
39.39	5.584	2.0192
39.41	5.66684	2.2554
39.43	5.74226	1.7471
39.45	5.80067	2.0224
39.47	5.85068	2.2539
39.49	5.8896	3.178
39.51	5.91983	3.3386
39.53	5.94664	2.4681
39.55	5.97502	3.3403
39.57	6.02366	3.0195
39.59	6.06944	3.6286
39.61	6.13421	3.019
39.63	6.20574	3.3326
39.65	6.29374	2.2557
39.67	6.41629	2.8532
39.69	6.5751	2.6674
39.71	6.76225	2.2585
39.73	6.97525	2.8434
39.75	7.20858	3.1816
39.77	7.47437	3.1847
39.79	7.77323	2.4739
39.81	8.08462	2.8518
39.83	8.41579	2.8526
39.85	8.75443	2.2579
39.87	9.10399	2.4673
39.89	9.45886	2.8513
39.91	9.81238	2.2609
39.93	10.1666	3.3317
39.95	10.508	2.0194
39.97	10.8459	3.0206
39.99	11.1884	3.3342
40.01	11.5263	3.1803
40.03	11.8571	2.4656
40.05	12.1796	3.7643
40.07	12.4875	2.2577
40.09	12.7772	2.4677
40.11	13.0522	2.4655
40.13	13.3111	4.0207
40.15	13.5572	3.1846
40.17	13.7877	3.6224
40.19	13.9846	3.8928
40.21	14.1578	4.0192
40.23	14.2985	4.1393
40.25	14.4181	4.0151
40.27	14.5252	4.6064
40.29	14.6181	3.8886
40.31	14.6854	4.713
40.33	14.7408	4.4893
40.35	14.7734	3.8881
40.37	14.7983	4.4879
40.39	14.8092	4.142
40.41	14.7935	4.2638
40.43	14.7591	4.4912
40.45	14.6984	4.1454
40.47	14.6111	4.2644
40.49	14.4922	4.5986
40.51	14.3391	3.489
40.53	14.1462	4.8181
40.55	13.9065	3.898
40.57	13.6325	3.3339
40.59	13.3301	3.3392
40.61	12.9896	2.8473
40.63	12.6196	3.6283
40.65	12.2171	3.1775
40.67	11.795	2.67
40.69	11.3557	3.0163
40.71	10.9089	3.0199
40.73	10.4592	2.8517
40.75	10.0168	2.8472
40.77	9.57312	2.669
40.79	9.13826	2.0242
40.81	8.71568	2.2605
40.83	8.30084	2.8497
40.85	7.88816	2.024
40.87	7.48591	3.766
40.89	7.09406	2.2553
40.91	6.7115	3.0159
40.93	6.34914	1.7569
40.95	6.00752	1.4308
40.97	5.7026	2.2581
40.99	5.42208	2.8468
41.01	5.17697	1.7545
41.03	4.96232	2.6707
41.05	4.77709	2.0156
41.07	4.63154	2.4665
41.09	4.52062	3.1824
41.11	4.44455	1.43
41.13	4.39447	2.0208
41.15	4.36568	1.4381
41.17	4.36547	2.6667
41.19	4.38039	2.6627
41.21	4.40102	2.261
41.23	4.43575	2.6692
41.25	4.46487	1.0156
41.27	4.50259	1.7568
41.29	4.53993	2.6657
41.31	4.57553	2.4665
41.33	4.60713	2.2584
41.35	4.63169	2.2522
41.37	4.64243	2.0199
41.39	4.65518	1.4302
41.41	4.66003	2.2518
41.43	4.65232	2.4688
41.45	4.62771	2.4662
41.47	4.59651	2.4709
41.49	4.55589	1.7504
41.51	4.50794	2.4712
41.53	4.45282	2.4713
41.55	4.39117	2.0186
41.57	4.32697	2.8517
41.59	4.24308	2.2589
41.61	4.16318	2.0249
41.63	4.07972	2.4677
41.65	4.00946	1.4366
41.67	3.95086	1.7537
41.69	3.89542	2.0216
41.71	3.84144	1.7528
41.73	3.79521	2.0161
41.75	3.75054	0.0154
41.77	3.71549	1.4329
41.79	3.67438	1.7476
41.81	3.62956	2.0216
41.83	3.59041	2.2519
41.85	3.54386	1.4323
41.87	3.50304	1.0216
41.89	3.46317	2.6692
41.91	3.42534	1.7492
41.93	3.38863	1.7563
41.95	3.35132	1.4374
41.97	3.31761	1.4378
41.99	3.28641	1.4349
42.01	3.24493	1.7496
42.03	3.20287	1.438
42.05	3.15766	1.7509
42.07	3.10711	1.7542
42.09	3.05829	1.4324
42.11	3.01644	2.6698
42.13	2.97144	2.0169
42.15	2.92317	1.752
42.17	2.86991	1.7541
42.19	2.80765	2.261
42.21	2.75167	1.7484
42.23	2.69534	1.4357
42.25	2.64723	1.7529
42.27	2.6057	2.4691
42.29	2.56434	1.7557
42.31	2.52586	1.4352
42.33	2.49816	1.4326
42.35	2.47257	1.4362
42.37	2.45993	1.4359
42.39	2.44546	2.0161
42.41	2.42933	1.4343
42.43	2.419	1.4331
42.45	2.40402	1.4317
42.47	2.38831	2.4732
42.49	2.365	0.0204
42.51	2.33687	1.7562
42.53	2.30386	1.0226
42.55	2.26778	1.437
42.57	2.23446	1.0243
42.59	2.19935	1.0233
42.61	2.15055	1.7507
42.63	2.10446	1.0236
42.65	2.05769	2.0213
42.67	2.01272	1.0242
42.69	1.97198	1.4335
42.71	1.93838	0.0206
42.73	1.90443	1.7541
42.75	1.87854	1.4387
42.77	1.85621	0.0176
42.79	1.83839	0.0171
42.81	1.82515	1.0188
42.83	1.80849	1.0213
42.85	1.79864	1.7507
42.87	1.79906	1.7488
42.89	1.80313	1.0171
42.91	1.81411	1.0199
42.93	1.83206	1.4391
42.95	1.85585	2.0151
42.97	1.88711	1.4379
42.99	1.91421	1.7489
43.01	1.93897	1.0188
43.03	1.96184	1.436
43.05	1.98055	1.0198
43.07	1.99725	2.0217
43.09	2.00803	1.7487
43.11	2.00804	2.0233
43.13	2.00198	1.7479
43.15	1.98975	1.756
43.17	1.97477	1.0229
43.19	1.94917	1.0185
43.21	1.91531	1.4308
43.23	1.88329	0.0249
43.25	1.85161	1.7477
43.27	1.82263	1.0162
43.29	1.79538	1.7503
43.31	1.77213	0.0186
43.33	1.74925	1.7475
43.35	1.73472	1.7562
43.37	1.71823	0.0189
43.39	1.70228	0.0226
43.41	1.68657	1.437
43.43	1.6638	1.0228
43.45	1.64118	1.751
43.47	1.61459	1.0235
43.49	1.58497	2.0198
43.51	1.55348	1.0243
43.53	1.51746	1.021
43.55	1.47924	0.0187
43.57	1.43862	1.4319
43.59	1.39534	1.4349
43.61	1.35279	1.0195
43.63	1.31384	1.0203
43.65	1.27874	1.015
43.67	1.24628	2.0171
43.69	1.21896	1.0187
43.71	1.19439	1.0211
43.73	1.18117	1.4362
43.75	1.17398	0.0177
43.77	1.17089	0.0175
43.79	1.16529	0.0228
43.81	1.16319	0.0156
43.83	1.16261	0.0168
43.85	1.16584	0.023
43.87	1.17281	1.021
43.89	1.18298	1.4305
43.91	1.19474	0.0166
43.93	1.20295	1.4292
43.95	1.21301	1.0186
43.97	1.21897	1.751
43.99	1.22971	1.0163
44.01	1.23994	1.4389
44.03	1.25256	0.0233
44.05	1.26238	2.0166
44.07	1.27049	2.0194
44.09	1.27911	1.4325
44.11	1.2864	1.7494
44.13	1.28585	0.0171
44.15	1.27962	1.0212
44.17	1.26763	1.0197
44.19	1.25293	0.0248
44.21	1.23366	1.0179
44.23	1.21587	0.0168
44.25	1.1983	0.0237
44.27	1.18216	1.0197
44.29	1.16698	1.7538
44.31	1.1541	1.0196
44.33	1.14969	0.021
44.35	1.14837	1.0203
44.37	1.14974	0.0227
44.39	1.14941	1.4321
44.41	1.14901	0.0213
44.43	1.15088	1.43
44.45	1.15376	1.4318
44.47	1.15737	1.7479
44.49	1.15847	1.4328
44.51	1.15641	0.0164
44.53	1.1508	1.4346
44.55	1.14327	1.0232
44.57	1.1317	1.0167
44.59	1.11904	1.021
44.61	1.10222	1.0168
44.63	1.08988	0.0226
44.65	1.07845	1.0161
44.67	1.0707	0.0218
44.69	1.06771	0.0157
44.71	1.07351	1.4333
44.73	1.08115	0.0161
44.75	1.09365	1.7516
44.77	1.1093	1.0245
44.79	1.12628	1.0227
44.81	1.14781	1.7488
44.83	1.17496	0.0247
44.85	1.2056	0.0219
44.87	1.23838	1.4358
44.89	1.26966	1.4382
44.91	1.29987	0.0208
44.93	1.33063	1.0177
44.95	1.35496	1.0166
44.97	1.37634	1.4354
44.99	1.39308	0.0205
45.01	1.40577	0.0205
45.03	1.41788	1.0198
45.05	1.42875	1.4383
45.07	1.43581	1.4373
45.09	1.44013	1.7555
45.11	1.4396	1.0183
45.13	1.43988	1.4331
45.15	1.43789	1.4349
45.17	1.43297	2.0225
45.19	1.42144	1.4364
45.21	1.4076	1.7488
45.23	1.39747	1.0212
45.25	1.38389	0.0226
45.27	1.3708	0.023
45.29	1.36197	1.0231
45.31	1.36081	0.0246
45.33	1.3623	1.0153
45.35	1.3693	1.0157
45.37	1.37584	1.756
45.39	1.38181	1.0225
45.41	1.39089	1.4347
45.43	1.39666	1.7558
45.45	1.40235	1.0181
45.47	1.40439	1.431
45.49	1.40487	1.4318
45.51	1.40056	1.0166
45.53	1.39263	1.0196
45.55	1.38292	1.0184
45.57	1.37226	1.0223
45.59	1.35575	1.0212
45.61	1.34156	0.0217
45.63	1.33042	1.4303
45.65	1.32221	0.0206
45.67	1.31888	0.0232
45.69	1.31953	1.4352
45.71	1.32722	0.0153
45.73	1.3408	1.43
45.75	1.35619	1.7558
45.77	1.36937	1.4347
45.79	1.38046	1.0194
45.81	1.39368	0.0233
45.83	1.40924	1.4372
45.85	1.4169	1.4359
45.87	1.4245	1.4349
45.89	1.43679	1.4392
45.91	1.45522	1.0175
45.93	1.47824	1.0227
45.95	1.51222	1.7565
45.97	1.55083	0.0228
45.99	1.59031	1.0204
46.01	1.63019	1.7506
46.03	1.67219	0.0223
46.05	1.7122	0.0207
46.07	1.74783	1.7499
46.09	1.77763	0.0188
46.11	1.79972	2.0177
46.13	1.81942	2.0188
46.15	1.83759	1.43
46.17	1.8486	1.7524
46.19	1.85182	1.754
46.21	1.85713	1.4382
46.23	1.86334	2.0176
46.25	1.86869	0.0234
46.27	1.88086	1.0249
46.29	1.89701	1.0226
46.31	1.92419	1.0186
46.33	1.95995	1.0166
46.35	2.00282	1.4374
46.37	2.0551	1.0213
46.39	2.11546	1.4344
46.41	2.17858	1.0191
46.43	2.24704	1.431
46.45	2.31261	2.0223
46.47	2.37876	2.2535
46.49	2.44992	1.7526
46.51	2.52184	2.0189
46.53	2.59598	2.2564
46.55	2.67935	1.0172
46.57	2.7666	1.0165
46.59	2.85364	1.0219
46.61	2.945	1.4332
46.63	3.04452	1.7545
46.65	3.14508	1.7551
46.67	3.24687	1.751
46.69	3.34615	1.7505
46.71	3.44452	1.4296
46.73	3.54172	1.757
46.75	3.63625	1.749
46.77	3.72353	2.0153
46.79	3.79829	2.2536
46.81	3.87052	1.4341
46.83	3.93022	2.025
46.85	3.97564	2.2587
46.87	4.01425	2.0167
46.89	4.04521	1.0162
46.91	4.07106	2.6704
46.93	4.09714	1.7484
46.95	4.11912	1.431
46.97	4.147	2.2588
46.99	4.16985	1.7533
47.01	4.18452	2.6639
47.03	4.195	2.2609
47.05	4.19724	2.4733
47.07	4.19131	2.0191
47.09	4.17827	2.254
47.11	4.15489	2.6674
47.13	4.12402	2.8492
47.15	4.08281	2.0179
47.17	4.03084	1.4308
47.19	3.96923	2.4703
47.21	3.90033	2.015
47.23	3.82721	1.4318
47.25	3.74997	2.6661
47.27	3.67454	2.2543
47.29	3.60008	1.025
47.31	3.52716	1.4299
47.33	3.45648	2.0166
47.35	3.38776	1.4359
47.37	3.3195	1.7517
47.39	3.24602	1.4315
47.41	3.17002	0.0165
47.43	3.08373	1.7506
47.45	2.99244	2.2554
47.47	2.89779	1.4376
47.49	2.79898	1.0203
47.51	2.69779	1.4333
47.53	2.5973	2.2601
47.55	2.49617	1.0232
47.57	2.40296	1.7506
47.59	2.31175	1.0239
47.61	2.22687	0.0234
47.63	2.14259	1.0218
47.65	2.06725	1.0218
47.67	1.99696	2.0236
47.69	1.93064	1.7553
47.71	1.87146	1.0163
47.73	1.8166	1.4292
47.75	1.76306	1.4333
47.77	1.71088	1.7535
47.79	1.66334	2.2552
47.81	1.61641	1.4379
47.83	1.57148	0.0176
47.85	1.528	1.4297
47.87	1.49537	2.0178
47.89	1.4729	1.0225
47.91	1.45564	0.0189
47.93	1.4444	1.4329
47.95	1.441	1.0241
47.97	1.43777	1.748
47.99	1.43436	0.0183
48.01	1.43447	0.0242
48.03	1.43785	1.4342
48.05	1.4369	1.4357
48.07	1.4329	1.4333
48.09	1.42412	0.0213
48.11	1.415	2.2559
48.13	1.40052	1.0169
48.15	1.37951	1.016
48.17	1.35228	0.0204
48.19	1.32366	1.0163
48.21	1.29732	0.0244
48.23	1.2683	1.0247
48.25	1.24428	0.0227
48.27	1.223	1.7477
48.29	1.20272	1.4362
48.31	1.1884	1.0166
48.33	1.17741	1.0171
48.35	1.16804	1.0234
48.37	1.15807	1.0241
48.39	1.14656	0.0229
48.41	1.13118	1.0207
48.43	1.11557	1.4338
48.45	1.09647	0.0244
48.47	1.07988	0.019
48.49	1.06601	2.0156
48.51	1.049	1.0161
48.53	1.03786	0.0202
48.55	1.03431	1.0203
48.57	1.02878	1.0239
48.59	1.02799	0.0163
48.61	1.03674	0.0152
48.63	1.04729	1.0218
48.65	1.05586	1.0232
48.67	1.06593	2.0234
48.69	1.07398	1.7526
48.71	1.08637	0.0163
48.73	1.0946	1.023
48.75	1.0965	1.0198
48.77	1.09122	1.0194
48.79	1.08093	1.0153
48.81	1.06878	1.7541
48.83	1.04836	0.0227
48.85	1.02713	0.0166
48.87	1.00693	1.4317
48.89	0.98683	1.0225
48.91	0.97008	1.0219
48.93	0.95928	0.0192
48.95	0.95277	1.7528
48.97	0.95008	0.016
48.99	0.94648	0.0241
49.01	0.94192	0.0223
49.03	0.94239	1.4361
49.05	0.94036	1.0185
49.07	0.93385	1.0226
49.09	0.92665	0.0202
49.11	0.91675	0.0191
49.13	0.90886	1.7519
49.15	0.90236	0.0181
49.17	0.8959	0.0216
49.19	0.88951	1.0166
49.21	0.88103	1.0246
49.23	0.87247	0.0246
49.25	0.86318	1.4374
49.27	0.85325	0.016
49.29	0.84129	0.0222
49.31	0.83151	1.0229
49.33	0.81799	1.4312
49.35	0.80142	1.018
49.37	0.7835	0.0157
49.39	0.76039	0.0244
49.41	0.73657	2.0249
49.43	0.71427	0.0225
49.45	0.69932	1.4384
49.47	0.6874	1.0153
49.49	0.6809	0.0182
49.51	0.67634	0.0204
49.53	0.67766	0.0208
49.55	0.68662	1.0192
49.57	0.70049	0.0159
49.59	0.71551	0.0217
49.61	0.73297	0.0185
49.63	0.75491	1.019
49.65	0.77924	1.0167
49.67	0.79817	1.0171
49.69	0.81794	1.7518
49.71	0.83514	1.0212
49.73	0.85111	1.4376
49.75	0.86486	1.4312
49.77	0.87719	0.0172
49.79	0.88618	1.0187
49.81	0.89125	0.0203
49.83	0.89903	0.017
49.85	0.90698	0.0202
49.87	0.91564	0.0208
49.89	0.92711	1.0171
49.91	0.93963	1.431
49.93	0.95116	0.0215
49.95	0.96467	1.0183
49.97	0.97753	1.0218
49.99	0.99063	0.0187
50.01	1.00548	1.0213
50.03	1.02039	0.0221
50.05	1.03439	1.0221
50.07	1.05012	1.4345
50.09	1.0696	0.0197
50.11	1.0865	1.0243
50.13	1.09868	1.0204
50.15	1.11293	1.7482
50.17	1.12458	1.4302
50.19	1.13584	1.0228
50.21	1.14923	0.023
50.23	1.16444	0.02
50.25	1.17948	1.4365
50.27	1.18645	1.4297
50.29	1.19077	1.7527
50.31	1.19357	1.0239
50.33	1.19244	2.0228
50.35	1.18264	1.4302
50.37	1.16851	0.0233
50.39	1.15384	1.4306
50.41	1.13873	0.0208
50.43	1.12591	0.0204
50.45	1.11679	1.0187
50.47	1.10808	1.0219
50.49	1.10353	1.0238
50.51	1.09771	0.0177
50.53	1.09517	1.0221
50.55	1.09701	0.0219
50.57	1.10284	1.0213
50.59	1.11572	1.4301
50.61	1.1306	1.4329
50.63	1.14127	0.0222
50.65	1.15407	1.0229
50.67	1.16914	1.4301
50.69	1.18224	1.4352
50.71	1.1906	0.021
50.73	1.19139	1.0208
50.75	1.19277	1.0225
50.77	1.18779	1.0201
50.79	1.18007	1.756
50.81	1.17359	0.0186
50.83	1.16714	1.4388
50.85	1.16016	1.0195
50.87	1.15228	0.0206
50.89	1.1437	1.0195
50.91	1.14168	0.0175
50.93	1.13998	0.0202
50.95	1.13993	2.0217
50.97	1.14543	1.0166
50.99	1.15425	1.0195
51.01	1.16473	0.0218
51.03	1.18441	1.0215
51.05	1.20918	1.4324
51.07	1.2366	1.0183
51.09	1.27205	1.0156
51.11	1.30833	1.0246
51.13	1.34804	1.021
51.15	1.38866	2.0173
51.17	1.42768	1.0169
51.19	1.46327	1.4319
51.21	1.4928	1.4313
51.23	1.51677	1.023
51.25	1.53622	1.0234
51.27	1.54848	1.0152
51.29	1.55072	1.7533
51.31	1.54735	2.0161
51.33	1.53895	0.017
51.35	1.53114	1.0159
51.37	1.52064	1.0245
51.39	1.50653	1.7515
51.41	1.49274	1.4297
51.43	1.48344	1.0194
51.45	1.47826	1.0202
51.47	1.47897	0.0169
51.49	1.48401	0.0247
51.51	1.4943	1.0221
51.53	1.51099	1.4387
51.55	1.53365	1.0201
51.57	1.56016	1.435
51.59	1.5842	0.0167
51.61	1.60632	2.0233
51.63	1.62597	1.753
51.65	1.63632	0.0167
51.67	1.63817	0.0159
51.69	1.63887	1.0184
51.71	1.63648	1.0214
51.73	1.63228	1.0242
51.75	1.62458	2.2513
51.77	1.61135	1.7512
51.79	1.59762	2.0199
51.81	1.5831	1.02
51.83	1.57103	1.4352
51.85	1.55642	1.017
51.87	1.53808	1.0224
51.89	1.52452	1.0188
51.91	1.51409	1.4312
51.93	1.50541	1.0168
51.95	1.50042	1.0164
51.97	1.49519	1.7534
51.99	1.48898	0.0217
52.01	1.48425	0.0163
52.03	1.48083	0.0211
52.05	1.48194	1.4379
52.07	1.48735	1.0172
52.09	1.49242	1.0165
52.11	1.49867	1.0162
52.13	1.50901	1.4367
52.15	1.52217	1.7535
52.17	1.5393	2.0208
52.19	1.55622	1.0172
52.21	1.57433	1.7567
52.23	1.58573	0.0227
52.25	1.58847	1.0199
52.27	1.58437	2.0166
52.29	1.57663	1.4367
52.31	1.56609	1.0227
52.33	1.54471	1.4311
52.35	1.5148	1.4365
52.37	1.48675	0.0187
52.39	1.46528	1.017
52.41	1.44666	1.4309
52.43	1.43129	0.0153
52.45	1.42183	1.0244
52.47	1.41189	1.0187
52.49	1.41653	1.0192
52.51	1.42943	0.0234
52.53	1.4532	1.0231
52.55	1.48321	1.4337
52.57	1.52157	1.0181
52.59	1.56728	1.0191
52.61	1.61521	1.4338
52.63	1.65934	1.4382
52.65	1.70628	1.7569
52.67	1.74879	2.2516
52.69	1.7834	1.75
52.71	1.81427	1.0153
52.73	1.8385	1.0161
52.75	1.85489	0.0207
52.77	1.86205	1.7568
52.79	1.86447	1.43
52.81	1.86398	1.0223
52.83	1.85808	1.0216
52.85	1.85065	1.4378
52.87	1.84501	1.7524
52.89	1.84328	1.0168
52.91	1.84709	2.0213
52.93	1.84857	1.7489
52.95	1.85975	1.0245
52.97	1.88256	1.0225
52.99	1.908	1.0234
53.01	1.93501	1.437
53.03	1.9668	1.4337
53.05	2.00277	1.0231
53.07	2.03349	0.0188
53.09	2.06897	1.4362
53.11	2.10303	1.4317
53.13	2.13702	2.0183
53.15	2.16833	1.0209
53.17	2.19927	0.0234
53.19	2.2268	2.0247
53.21	2.24734	2.2549
53.23	2.26345	2.0233
53.25	2.27781	1.7547
53.27	2.28759	1.0184
53.29	2.29527	1.4306
53.31	2.30333	2.254
53.33	2.30961	1.7478
53.35	2.31469	1.755
53.37	2.3174	1.4347
53.39	2.32185	0.0233
53.41	2.32765	1.7537
53.43	2.33614	1.0203
53.45	2.34804	1.0243
53.47	2.36109	1.4358
53.49	2.37453	0.0245
53.51	2.392	1.4304
53.53	2.41243	0.0189
53.55	2.43829	1.0211
53.57	2.46319	1.7515
53.59	2.48339	2.0225
53.61	2.50443	2.4702
53.63	2.5245	1.7523
53.65	2.54068	1.0208
53.67	2.56004	1.7472
53.69	2.57509	2.0167
53.71	2.58429	1.756
53.73	2.58539	1.0192
53.75	2.58071	2.4713
53.77	2.57271	1.02
53.79	2.56522	1.748
53.81	2.55127	1.7494
53.83	2.53522	2.0199
53.85	2.51259	1.0247
53.87	2.48782	1.7562
53.89	2.46441	1.7525
53.91	2.43408	1.4303
53.93	2.4008	0.0179
53.95	2.36785	1.4366
53.97	2.33292	1.4337
53.99	2.30024	1.4303
54.01	2.27044	1.7533
54.03	2.24112	2.0188
54.05	2.2145	1.4346
54.07	2.18401	1.0222
54.09	2.15153	1.7566
54.11	2.11999	1.7518
54.13	2.08312	1.4316
54.15	2.04426	1.0182
54.17	2.00249	0.0217
54.19	1.95803	1.7482
54.21	1.91229	1.0235
54.23	1.86073	1.0181
54.25	1.80897	1.7483
54.27	1.76067	2.0213
54.29	1.70622	1.7524
54.31	1.65124	1.0172
54.33	1.59343	1.4309
54.35	1.54385	1.4337
54.37	1.50801	1.4355
54.39	1.4813	1.4312
54.41	1.45869	1.0209
54.43	1.44487	1.0166
54.45	1.44099	1.02
54.47	1.44231	1.0217
54.49	1.45019	1.4354
54.51	1.45543	0.0183
54.53	1.46151	1.019
54.55	1.46933	1.0152
54.57	1.4857	1.0167
54.59	1.50262	1.4312
54.61	1.51633	0.0238
54.63	1.5278	0.0242
54.65	1.5426	1.4377
54.67	1.55663	1.0207
54.69	1.57068	1.4293
54.71	1.58262	1.0229
54.73	1.59231	1.0242
54.75	1.59843	2.0232
54.77	1.60433	1.4366
54.79	1.61444	1.0201
54.81	1.62649	1.7475
54.83	1.64084	1.4323
54.85	1.65684	1.0153
54.87	1.67392	1.0235
54.89	1.68873	1.0209
54.91	1.69786	1.0248
54.93	1.70452	1.4358
54.95	1.71181	0.0235
54.97	1.7152	2.4713
54.99	1.71287	1.4313
55.01	1.71182	2.023
55.03	1.71691	1.4356
55.05	1.7255	0.0233
55.07	1.73066	1.0226
55.09	1.73877	2.0215
55.11	1.74254	1.4319
55.13	1.74437	1.7498
55.15	1.74789	1.4321
55.17	1.75076	1.0247
55.19	1.7424	1.4341
55.21	1.72956	0.0164
55.23	1.71878	1.0187
55.25	1.70934	1.0156
55.27	1.7015	0.0204
55.29	1.6925	1.0197
55.31	1.68297	1.4307
55.33	1.6719	1.4324
55.35	1.65408	1.7524
55.37	1.63403	1.0196
55.39	1.61317	1.7549
55.41	1.58664	1.0173
55.43	1.56193	0.0197
55.45	1.53959	1.0248
55.47	1.52214	1.0172
55.49	1.50953	1.7491
55.51	1.49677	1.4378
55.53	1.48562	1.4302
55.55	1.47656	1.437
55.57	1.46771	1.4301
55.59	1.46477	1.0213
55.61	1.46776	1.0158
55.63	1.4758	0.0244
55.65	1.48325	1.4302
55.67	1.49331	1.434
55.69	1.50182	0.0201
55.71	1.51228	0.0187
55.73	1.52388	0.0239
55.75	1.53652	1.7544
55.77	1.54761	1.7564
55.79	1.55502	1.4356
55.81	1.55823	1.4334
55.83	1.55761	1.0184
55.85	1.55219	1.0163
55.87	1.54708	2.4657
55.89	1.54271	1.4331
55.91	1.53813	0.0224
55.93	1.53694	0.0227
55.95	1.5385	0.0245
55.97	1.53785	1.4383
55.99	1.53744	1.0152
56.01	1.53238	1.4348
56.03	1.52885	2.4716
56.05	1.52617	1.0155
56.07	1.52153	0.025
56.09	1.52005	1.0199
56.11	1.51694	1.0218
56.13	1.51438	1.7544
56.15	1.5133	0.0176
56.17	1.51122	1.4382
56.19	1.51379	1.4356
56.21	1.51691	1.4301
56.23	1.52189	1.7501
56.25	1.52784	1.0165
56.27	1.53518	0.0153
56.29	1.53938	0.0223
56.31	1.55021	1.0187
56.33	1.56042	1.4363
56.35	1.57769	1.0155
56.37	1.59666	1.0173
56.39	1.61569	1.7522
56.41	1.63488	1.0241
56.43	1.65219	1.0231
56.45	1.66441	2.2548
56.47	1.67221	1.4346
56.49	1.68092	0.0212
56.51	1.68619	1.02
56.53	1.692	1.0199
56.55	1.69882	0.0217
56.57	1.70836	1.4375
56.59	1.71366	1.0168
56.61	1.71752	1.4297
56.63	1.72446	1.019
56.65	1.73373	1.4382
56.67	1.74376	1.7516
56.69	1.7546	1.7509
56.71	1.76289	0.0211
56.73	1.76685	1.0242
56.75	1.76249	1.4297
56.77	1.75942	2.0249
56.79	1.75525	2.2583
56.81	1.74771	1.4327
56.83	1.73979	1.0187
56.85	1.7288	1.7533
56.87	1.71358	0.0189
56.89	1.69517	1.7549
56.91	1.68102	1.4294
56.93	1.66472	1.4368
56.95	1.65079	1.0178
56.97	1.63748	0.0207
56.99	1.63306	1.0199
57.01	1.63702	1.4372
57.03	1.64507	1.4329
57.05	1.65032	0.0205
57.07	1.65645	1.4334
57.09	1.66377	1.4323
57.11	1.66607	2.0238
57.13	1.66568	1.0206
57.15	1.66414	1.0224
57.17	1.65598	1.0231
57.19	1.64039	1.4297
57.21	1.63037	1.021
57.23	1.62514	1.0226
57.25	1.62413	1.7502
57.27	1.62405	1.0225
57.29	1.61922	1.4308
57.31	1.61108	0.0168
57.33	1.59963	1.0235
57.35	1.5886	1.017
57.37	1.58569	0.0172
57.39	1.58418	1.0201
57.41	1.58524	1.7553
57.43	1.5951	2.019
57.45	1.61029	1.0162
57.47	1.62593	0.0161
57.49	1.64136	1.0207
57.51	1.65805	1.435
57.53	1.67469	1.4313
57.55	1.69376	1.749
57.57	1.71609	1.7491
57.59	1.74313	1.0162
57.61	1.77092	1.7561
57.63	1.79888	0.0192
57.65	1.82523	2.0215
57.67	1.8525	0.0172
57.69	1.87566	1.439
57.71	1.89143	1.7476
57.73	1.9012	2.0203
57.75	1.90485	1.0241
57.77	1.90231	1.0158
57.79	1.90044	2.2581
57.81	1.89644	1.436
57.83	1.8882	1.0225
57.85	1.87842	0.0192
57.87	1.86581	2.0185
57.89	1.85003	1.021
57.91	1.83367	0.0248
57.93	1.81545	0.0243
57.95	1.79568	1.02
57.97	1.77406	1.4334
57.99	1.75379	1.7504
58.01	1.73575	1.4316
58.03	1.72712	0.0152
58.05	1.72143	1.023
58.07	1.71273	2.0213
58.09	1.70101	1.0156
58.11	1.68863	1.0206
58.13	1.67255	1.7477
58.15	1.65569	2.0225
58.17	1.63821	0.0224
58.19	1.6241	1.0178
58.21	1.6093	2.2545
58.23	1.59609	1.4386
58.25	1.58725	1.0231
58.27	1.57951	1.0179
58.29	1.57181	1.0248
58.31	1.56194	1.0215
58.33	1.55159	1.4345
58.35	1.5486	0.0239
58.37	1.55122	1.4345
58.39	1.5606	1.0218
58.41	1.56824	1.4378
58.43	1.57589	1.0166
58.45	1.58552	1.4295
58.47	1.59902	0.019
58.49	1.61522	0.016
58.51	1.63006	1.0242
58.53	1.64577	1.4356
58.55	1.6598	2.0196
58.57	1.67398	1.7534
58.59	1.68821	1.4328
58.61	1.70592	1.0153
58.63	1.72674	1.434
58.65	1.74724	1.0211
58.67	1.76296	1.4385
58.69	1.77221	1.4309
58.71	1.77658	0.0201
58.73	1.7749	1.0157
58.75	1.77274	2.0162
58.77	1.77002	1.4348
58.79	1.7651	1.4354
58.81	1.75872	1.4381
58.83	1.75421	1.4347
58.85	1.75211	1.4366
58.87	1.74787	1.4347
58.89	1.74674	1.0171
58.91	1.74795	1.4337
58.93	1.74628	1.4392
58.95	1.7535	1.7488
58.97	1.7622	1.7561
58.99	1.77821	1.4316
59.01	1.79125	0.023
59.03	1.80341	0.0158
59.05	1.81245	0.0163
59.07	1.8239	1.0171
59.09	1.8276	2.0229
59.11	1.82538	1.4297
59.13	1.82008	1.7472
59.15	1.80947	1.0165
59.17	1.79687	1.0177
59.19	1.78322	1.4315
59.21	1.77321	2.0153
59.23	1.76167	1.4361
59.25	1.74866	1.0211
59.27	1.72843	1.0219
59.29	1.7092	1.0178
59.31	1.69257	1.024
59.33	1.68103	1.4315
59.35	1.67212	1.4353
59.37	1.6659	1.4343
59.39	1.66075	1.0207
59.41	1.65954	2.0228
59.43	1.66108	0.0175
59.45	1.65966	1.7502
59.47	1.65194	1.016
59.49	1.6434	1.0244
59.51	1.63446	0.0235
59.53	1.621	0.0182
59.55	1.61196	1.7519
59.57	1.60378	1.7507
59.59	1.60122	2.02
59.61	1.59999	1.0244
59.63	1.60031	0.0216
59.65	1.60373	1.0223
59.67	1.61393	1.4358
59.69	1.62476	1.755
59.71	1.64295	1.0229
59.73	1.66631	1.4379
59.75	1.69523	1.7553
59.77	1.72797	1.4371
59.79	1.76139	1.0171
59.81	1.79304	1.433
59.83	1.82288	1.7502
59.85	1.84594	0.0249
59.87	1.86244	0.0183
59.89	1.88265	1.0181
59.91	1.90098	1.749
59.93	1.91284	1.4343
59.95	1.92278	2.0177
[truncated: 3 more rows]

[truncated: 19 more sheets: Figure s4a, Figure s4b, Figure s4c, Figure s4d, Figure s5, Figure s6a, Figure s6b, Figure s6c, Figure s6d, Figure s16a, Figure s16b-i, Figure s16b-ii, Figure s20a, Figure s20b, Figure s20c, Figure s28a, Figure s28b, Figure s28c, Figure s28d]
